# Supplementary material for: Life tables for global surveillance of cancer survival (the CONCORD programme): data sources and methods
Source: BMC Cancer. 2017 Feb 27;17:159. doi: 10.1186/s12885-017-3117-8 (PMC5327577; doi:10.1186/s12885-017-3117-8)
Supplement: Additional file 4: — Background mortality in 327 populations covered by 279 registries during 1995–2009: mean life expectancy at birth (years), infant mortality rate per 1,000 live births, childhood mortality rate per 1,000 live births, and probabilities (%) of dying between exact ages 15 and 60 years, 60 and 85 years, and 85 and 99 years, by sex and calendar period. (XLS 386 kb) [file 12885_2017_3117_MOESM4_ESM.xls]

## Sheet: Additional file 4
Additional file 4: Background mortality in 327 populations covered by 279 registries during 1995-2009: mean life expectancy at birth, infant mortality rate, childhood mortality rate, and probabilities of dying between exact ages 15 and 60, 60 and 85, and 85 and 99 years, by sex and calendar period
					Life expectancy at birth (years)				Infant mortality rate (per 1000 live births)				Childhood mortality rate (per 1000 live births)				Probability of dying (%) between exact ages: 15 and 60				Probability of dying (%) between exact ages: 60 and 85				Probability of dying (%) between exact ages: 85 and 99
				Sex	1995-99	2000-04	2005-09		1995-99	2000-04	2005-09		1995-99	2000-04	2005-09		1995-99	2000-04	2005-09		1995-99	2000-04	2005-09		1995-99	2000-04	2005-09
AFRICA
	Algeria
		Annaba^		Males	67.1	67.8	68.6		42.2	37.7	33.3		51.5	45.6	39.8		18.3	17.7	17.1		82.9	82.6	82.1		99.7	99.7	99.6
				Females	70.2	71	71.6		36.4	31.9	28.1		45.7	39.6	34.4		13.9	13.4	12.9		77.1	76.4	75.9		99.7	99.7	99.6
		Sétif^		Males	67.1	67.8	68.6		42.2	37.7	33.3		51.5	45.6	39.8		18.3	17.7	17.1		82.9	82.6	82.1		99.7	99.7	99.6
				Females	70.2	71	71.6		36.4	31.9	28.1		45.7	39.6	34.4		13.9	13.4	12.9		77.1	76.4	75.9		99.7	99.7	99.6
	Gambia^
				Males	53.4	54.7	55.9		71	66.9	63.2		142.6	130	118.4		33.3	32.2	31.2		91.5	91.1	90.7		100	100	100
				Females	56	57.3	58.5		66.2	62.6	59.2		127.9	116.3	105.7		27.8	26.8	25.8		89.1	88.5	88		100	100	100
	Lesotho
		Lesotho Childhood^		Males	49.5	44.6	45		85.4	88.6	84		113.8	120.2	114.8		54.1	66.5	65.8		88.2	89.1	88.7		99.4	99.2	99.3
				Females	50.9	45	45.4		74.7	76.2	70.5		102.6	106.5	99.2		52.2	66.8	66.2		83.3	84.3	83.7		99.3	99.2	99.3
	Libya
		Benghazi^		Males	69.8	71.1	72.1		27.1	22.6	19		31.5	26	21.7		15.7	14.2	12.9		81.4	80	78.7		99.6	99.6	99.6
				Females	73.1	74.4	75.8		23.1	19.2	16		27.5	22.8	19		11.4	10.1	8.9		74.4	71.4	67.9		99.6	99.5	99.3
	Mali
		Bamako^		Males	48.8	50.6	52.4		121.1	113.4	106		227.9	212.1	197.5		32	30	28		91	90.2	89.3		100	100	100
				Females	48.2	50	52		111.3	104.4	97.8		214	198.3	183.9		32.7	31	28.8		91.5	90.7	89.6		100	100	100
	Mauritius^
				Males			68.6				13.1				25.6				21.4				80				98
				Females			75.7				10.8				20.9				10.5				63.8				95.2
	Nigeria
		Ibadan^		Males	45.9	47.1	49.3		122.2	109.9	97.9		202.2	178.4	154		41.9	42.3	40.6		94.3	94.4	93.9		100	100	100
				Females	47.2	48	50		108.7	97.9	87.3		186.8	164.6	141.9		38.1	38.9	37.7		93.7	94	93.5		100	100	100
	South Africa
		Eastern Cape^		Males	55.4	51.8	50.9		59	61.4	58.6		77.7	82.8	80.8		43.1	52.4	54.1		90.6	90.8	91		98.5	98.5	98.5
				Females	60.4	55.1	53.6		49.1	50.6	47.1		63.6	67.3	64.3		36	49	52.2		77	76.4	77		98.2	97.3	97.7
	Tunisia
		Tunisia Central^		Males	70.3	71.3	72.1		30	24.5	20.4		34.5	27.5	22.4		14.5	13.6	13.1		80.7	79.7	79		99.5	99.4	99.4
				Females	75.2	76.1	76.8		24.9	21.8	18.6		28.3	24.1	20.4		8.7	8.1	7.6		67	65.4	64.6		99	98.9	98.9
AMERICA (CENTRAL AND SOUTH)
	Argentina
		Argentina Childhood^		Males		70.4	70.8			18	14.7			33	28.4			16.6	16.4			75.6	74.9			97.5	97.3
				Females		78	78.2			12.2	10.7			24.2	21.7			8.6	8.6			53.4	53.6			93.1	92.5
		Bahia Blanca		Males		73.3	73.6			8	7.8			20.5	19.6			12.2	12.2			73.2	71.5			97.3	96.6
				Females		80.4	80.7			5.4	4.9			14.3	13.6			6.7	6.7			48.3	47.4			94.3	92.2
		Chubut		Males		70.8	71.3			11.9	8.9			23.2	19.4			17.1	17.1			75.7	74.1			97.9	97.4
				Females		78.2	78.9			11.2	8.6			21.8	18.3			8.7	8.3			53.6	51.7			93.8	92.2
		Córdoba		Males			71.5				12.8				25.3				15.1				75.6				97.2
				Females			78.4				8				17.7				8.1				55.5				95.4
		Entre Rios		Males		69.9	70.7			16.3	12.8			31.1	25.6			17.3	17.1			77.5	75.6			97.4	96.6
				Females		77.9	78.7			11.9	9.6			23.4	19.7			8.3	8.3			54.8	52.5			94.6	92
		Mendoza		Males			73				8.6				18.5				14.3				71				96.2
				Females			78.9				7.8				16.4				7.5				54.1				95.1
		Santa Fe		Males		70.1	70.4			11	9			20.8	18.7			18.6	18.2			78.1	77.2			96.7	96.1
				Females		77.1	77.8			19.2	15.1			28.7	24.5			8.6	8.4			56.6	55.2			94.8	93.1
		Tierra del Fuego		Males		70.8	72.5			4.8	4.6			11.3	11.9			16.2	14.4			83.5	76.6			99.6	95.2
				Females		77.6	79.4			4.5	4.3			11.6	10.6			8.9	7.9			60.3	53.8			94.4	90.4
	Brazil
		Aracaju		Males	64.5	66	67.9		43.5	37.6	30.2		61.4	53.1	42.6		25	23.5	21.6		78.8	76.3	72.8		97.8	97.3	96.5
				Females	72.8	74.4	76.5		36	31.5	25.8		45.3	39.8	32.9		11.5	10.6	9.5		66.6	62.2	56		95.3	93.7	90.9
		Brasília Childhood^		Males	63.6	64.5	65.8		36.6	32.2	27.8		44.8	39	33.4		26.3	25	23
				Females	69.6	70.4	71.4		28.1	24.3	20.3		34.8	29.6	24.4		14	13.1	11.7
		Cuiabá		Males		65.8	66.3			20.6	18.8			31.7	28.9			26.8	25.4			78.7	79.9			96	97.1
				Females		74.2	74.2			14.6	14			24.5	24.8			13.2	12.6			64.9	66.2			92.2	92.9
		Curitiba		Males	67.2	68	68.9		15.8	15.6	15.5		31.3	28.8	25.9		23.4	22.4	21.3		79.6	77.6	75		97.2	97	96.7
				Females	74.8	75.9	77.3		12.5	10.3	7.6		26	21.3	15.8		11.8	10.7	9.5		63.7	61.7	59.2		94	93.8	93.6
		Goiânia		Males		67.7	68.6			21.2	15.3			37.8	30.2			22.2	21.4			75.7	74.6			96.5	96.6
				Females		75.9	76.6			12.4	11.2			24.3	22.8			10.4	10			60.8	58.9			93.4	93.1
		Jaú		Males	67.2	67.7	68.5		15.4	13.6	11.2		16.8	15.1	12.7		27.5	26.5	25.1		78	77.7	77.2		94.7	94.3	93.6
				Females	74.9	75.6	76.5		15.8	14.2	11.9		20	18	15		12.3	11.9	11.4		64.5	62.9	60.4		94.5	94.1	93.6
		São Paulo		Males	66.2	67.8	70.4		23.7	20.9	16.9		32.2	28.6	23.6		26.1	23.6	19.8		77.7	75.3	71.5		97.9	97.2	95.8
				Females	75.1	76.3	78		20.6	18	14.2		27.7	24.5	19.9		11.5	10.6	9.2		61.7	58.7	54.2		95.3	94.7	93.7
	Chile
		Antofagasta		Males		73.2	73.9			8.8	8.9			10.4	10.2			13.3	12.5			75.7	73.6			97.5	97
				Females		79.4	79.8			6.7	7.1			7.8	8.6			7.4	7.2			56.2	54.1			94.1	92.9
		Los Rios		Males	71.2	72.1	73.3		11	10.1	8.9		16.8	15.4	13.6		16.9	16.1	14.9		77.4	74.4	70		99.2	98.8	98
				Females	77.3	78.2	79.4		8.6	8.4	8.1		12.5	11.5	10.2		8.2	7.8	7.4		62.9	59.5	54.6		96	95.2	93.9
	Colombia
		Bucaramanga		Males		73.7	73.8			13.9	13.2			20.7	19.7			14.8	14.9			63.3	63.3			92.2	91.3
				Females		80.5	80.7			9.4	10.8			14.1	16.2			7.2	6.9			48.3	47.7			86.8	85.2
		Cali		Males	66.8	68.4	70.3		17	14.1	10.8		24.1	20.2	15.7		26.6	24.2	21.5		70.3	67.8	64.8		96.3	96.1	95.8
				Females	76.1	77.6	79.3		14.8	12.3	9.4		20.4	17	13.2		11.2	9.9	8.4		59.1	55.4	51		90.1	90.3	90.5
		Manizales^		Males	66.7	67.9	68.9		26.4	23.7	22.2		36.2	32.6	30.3		23.8	22.3	21		73.6	71.9	70.4		99.1	99	98.8
				Females	74.3	75.2	76.1		20	17.6	16.4		28.2	25.2	23.2		11.5	10.8	10		65.2	62.8	60.2		98.1	97.8	97.6
		Pasto		Males	73	73.8	75.1		22.5	19.6	14.8		33.5	29.2	21.9		15.6	14.7	13.3		57.2	57	56.7		96.6	96.6	96.6
				Females	79	79.2	79.6		18.4	15.9	11.7		24.5	21.6	16.7		8.7	8.2	7.3		45.9	47.3	49.5		89.8	92.4	95.3
	Cuba^
				Males	74	74.7	75.4		7.3	6.6	5.9		11.3	10.3	9.3		13.8	13.3	12.7		69.2	67.2	65.1		98.4	96.8	94.3
				Females	77.8	78.5	79.3		5.1	4.9	4.8		9.4	8.6	7.9		9.5	8.9	8.3		59.1	57.1	54.9		98	95.5	90.9
	Ecuador
		Cuenca Ecuador		Males	72.8	74.4	76.3		15.4	12.8	9.9		26	21.3	15.9		20	17.5	14.6		55.9	53.8	51.4		81.9	84.8	87.4
				Females	79.8	80.6	81.6		11.4	9.8	8.1		20.5	17.2	13.5		8.9	7.9	6.9		45.2	44	42.6		82.8	85.5	88
		Guayaquil^		Males	69.7	70.9	71.6		35.7	29.3	25		43.8	35.3	30.4		19.4	18.8	18.2		62.9	60.2	59.4		99.4	99.7	99.7
				Females	75.2	76.6	77.5		27.3	21.4	18.6		34.1	26.1	22.7		11.7	10.9	10.4		54.6	51.4	49.8		99.1	99.4	99.1
		Quito^		Males	69.7	70.9	71.6		35.7	29.3	25		43.8	35.3	30.4		19.4	18.8	18.2		62.9	60.2	59.4		99.4	99.7	99.7
				Females	75.2	76.6	77.5		27.3	21.4	18.6		34.1	26.1	22.7		11.7	10.9	10.4		54.6	51.4	49.8		99.1	99.4	99.1
	Puerto Rico^
				Males	72.7	73.9	75.2		11.3	8.8	6.3		20	16.3	12.7		18.6	16.9	15.1		62.4	60.8	59.1		91.9	92.1	92.4
				Females	81.2	81.9	82.6		6.5	5.8	5.2		12.9	11.7	10.4		6.7	6.3	5.8		45.5	43.5	41.5		91.1	91.1	91.1
	Uruguay^
				Males		70.5	71.2			12.4	10			25.3	20.8			17.5	16.8			76.1	75			96.8	97.2
				Females		78	78.5			10	8.5			20.1	17.5			8.6	8.3			54.9	53.8			96.3	96.3
AMERICA (NORTH)
	Canada
		Alberta		Males	76	76.9	78		6.5	6.2	5.8		10.1	9.5	8.9		10.9	10.2	9.4		64.7	61.6	57.9		96.6	96.2	95.6
				Females	81.3	82	82.7		5.2	5.2	5.3		8.1	8.1	8		6.5	6.1	5.7		47.7	45.2	42.4		91.1	90.3	89.3
		British Columbia		Males	76.3	77.5	78.9		5.2	4.7	4.1		7.9	7.2	6.3		11.4	10.4	9.2		62.9	59.2	54.6		96.6	96	95.3
				Females	81.9	82.6	83.4		4.6	4.2	3.8		6.5	6.1	5.6		6	5.6	5.3		46.2	43.7	40.7		91.3	90.6	89.7
		Manitoba		Males	75.2	75.9	76.8		7.7	7.8	7.8		11.9	11.5	11.1		11.5	11.1	10.6		67.3	64.5	61.2		96.4	95.8	95.2
				Females	80.5	81	81.5		6.3	6.2	6		9.7	9.3	8.9		7.1	7	6.9		49.5	47.7	45.6		91.4	90.2	88.7
		New Brunswick		Males	74.9	76	77.2		5.2	5.1	5.1		8.6	8.1	7.7		12.1	11.2	10.2		69.3	65.7	61.2		96.8	96.4	96
				Females	81.3	81.9	82.5		4.3	4	3.7		6.7	5.9	5		6.1	5.8	5.6		49.7	47.4	44.8		91.2	90.9	90.5
		Newfoundland		Males	74.5	75.3	76.3		6.6	6.5	6.4		9.3	9.2	9.1		11.5	10.9	10.2		72.9	69.7	65.6		98.2	98	97.7
				Females	80.2	80.7	81.4		6	5.7	5.3		8.3	8	7.7		6.4	6.1	5.7		54.1	51.8	49.2		92.9	92.9	92.9
		Northwest Territories		Males	72	73.1	74.3		10.9	9.3	7.5		18.1	15.2	12		17	15.4	13.6		68.1	67.3	66.3		92.2	92.2	92.1
				Females	76.3	77.6	79.1		13	11.9	10.7		19.1	17.9	16.6		10.3	9.4	8.5		60.8	56.8	51.9		88.1	87.5	86.8
		Nova Scotia		Males	75	75.9	77		4.9	4.8	4.7		7	7	7		11.6	10.8	10		70.9	67.5	63.2		97.5	97.1	96.5
				Females	80.6	81.3	82		4.7	4.4	4.1		7.1	6.5	5.9		6.8	6.3	5.8		51.5	49.5	47.2		91.5	90.9	90.1
		Nunavut		Males		67.8	68.3			17.9	22.8			23	31.4			21.4	19.7			76.6	75			98.7	99.1
				Females		72.6	73.4			12.6	12.2			17.8	15.3			15	13.5			70.5	70			91.3	98.4
		Ontario		Males	76	77.2	78.6		5.9	5.6	5.3		9	8.6	8.1		10.5	9.6	8.5		67	62.9	57.8		97.2	96.5	95.5
				Females	81.4	82.2	83.1		4.9	4.8	4.6		6.9	6.4	5.9		6	5.6	5.2		49.1	46.1	42.6		92.2	91.1	89.7
		Prince Edward Island		Males	74.8	75.9	77.1		4.1	4.5	4.8		6.1	6.2	6.3		12.7	11.4	10		70.1	66.8	62.8		97.3	97.2	97
				Females	81.7	82.2	82.8		5	4.1	3.1		7.8	6.6	5.4		6	5.8	5.6		47.7	46.2	44.4		90.1	89.5	88.9
		Québec		Males	74.8	76.3	78.1		5.4	5.2	5		8.6	7.9	7.1		11.9	10.5	8.8		70.1	65.8	60.2		97.3	96.7	95.8
				Females	81.1	81.9	82.9		4.5	4.4	4.3		6.6	6.2	5.8		6.5	6	5.5		49.4	46.6	43.3		92	91	89.8
		Saskatchewan		Males	75.3	75.9	76.6		8.8	8.1	7.3		14.6	13.3	11.8		11.8	11.5	11.3		64.8	62.5	59.8		96	95.5	94.8
				Females	81.3	81.6	81.8		7.6	7	6.3		11	10.5	9.9		6.9	6.9	7		45.3	44.3	43.3		90.2	89.3	88.1
		Yukon		Males	72.2	73.3	74.7		8.8	8	7.1		12.2	11.4	10.5		14.6	13.7	12.7		77.4	73.7	68.9		99.5	99.2	98.7
				Females	79.8	80	80.3		4.3	3.3	2.1		8.2	6.4	4.4		8.9	8.3	7.6		51.5	51.9	52.4		79.6	82.7	85.6
	United States of America
		Alabama (all races)		Males		71.1	71.5			10.6	10.4			17.5	17			19	19			71.8	69.4			97.3	97.5
				Females		77.4	77.5			8.3	8.3			13.4	13.4			10.9	11.1			56.4	55.3			94.6	94.5
			Black	Males		66.9	67.7			15.1	14.9			24.8	24.3			26.5	25.4			78	76.2			96.6	96.9
				Females		74.7	75.3			11.6	11.5			18.7	18.4			14.9	14.3			60.8	59.3			92.4	92.7
			White	Males		72.4	72.7			8.6	8.5			14.3	14			16.9	17.1			70.7	68.6			97.1	96.6
				Females		78.3	78.2			6.7	6.9			11	11.1			9.6	10.1			55.7	54.7			94.4	94.3
		Alaska (all races)		Males		74.6	75.3			7.2	7			12.2	12			13.9	13.6			64.3	61.2			92.9	94.1
				Females		79.6	80			6.1	6			10.1	10.2			8.3	8.4			52.4	50.2			86.6	87.4
			Black	Males		76.8	76.5			6.3	6.2			10.6	10.6			12.6	13			55.3	56.2			90.4	92
				Females		80.9	82.6			6.3	5.5			10.6	9.5			8	7.3			45.7	40			84.5	81.6
			White	Males		75.9	76.6			5.1	4.6			8.6	7.9			12.5	12			62.3	59.3			95.2	94.9
				Females		80.6	81.2			4.6	4.5			7.6	7.6			7.3	7.1			50	47.7			90.2	89.9
		California (all races)		Males		76.1	76.8			6	5.9			10.1	9.8			12.6	12.1			61.2	57.7			95.5	95.4
				Females		80.9	81.6			5.1	4.9			8.5	8.3			7.2	6.9			48.4	45.5			92	91
			Black	Males		70.8	71.8			9.4	9			15.9	14.9			19.1	18			75.4	72			99.1	98.8
				Females		77	77.8			7.6	7.3			12.7	12.3			11	10.4			58.8	56			96.3	96
			White	Males		75.8	76.5			5.9	5.9			9.9	9.7			12.7	12.3			62.2	59.4			95.2	94.2
				Females		80.6	81.3			5	4.8			8.3	8.1			7.3	7			49.8	47.3			91.4	90.5
		Colorado (all races)		Males		76.1	76.7			7.1	7			11.5	11.3			11.9	11.7			61.8	58.5			96.5	96.1
				Females		80.6	81.2			5.5	5.6			9.2	9.4			7.1	6.9			49.4	46.8			92.7	91.9
			Black	Males		72.3	73.5			10.6	10			17.1	16.1			16.1	15.3			71.4	66.7			98.7	98.2
				Females		77.6	78.9			8.2	7.6			13.7	12.6			10	9			57.3	52.6			94.4	93.8
			White	Males		76.1	76.7			6.9	6.8			11.3	11			11.9	11.7			61.8	58.7			96.8	96
				Females		80.6	81.2			5.4	5.6			9	9.3			7	6.9			49.6	46.9			92.6	92.1
		Connecticut (all races)		Males		76.2	77.2			6.7	6.5			10.4	10.1			11.9	11.2			61.7	58.2			95.9	95.6
				Females		81.2	81.8			5.6	5.7			8.9	8.8			6.9	6.4			47.4	45			92.3	91.5
			Black	Males		71.8	73.4			10.8	10.1			16.7	15.6			18.8	16.7			69.2	65.2			97.3	95.7
				Females		78.5	79.8			8.2	8.1			12.9	12.4			10.9	9.4			51.2	48			91.3	91.3
			White	Males		76.5	77.4			6.1	5.9			9.5	9.1			11.5	10.8			61.4	58.2			96.1	95.5
				Females		81.4	82			5.2	5.3			8.3	8.2			6.5	6.1			47.6	45.2			91.7	91
		Delaware (all races)		Males		74	74.7			10	9.1			15.8	13.7			14.9	14.9			65.4	62			96	96.2
				Females		79.2	79.8			8.2	7.9			13	12.5			8.8	8.6			52.2	49.5			92.5	92.3
			Black	Males		69.6	71.4			14.8	12.6			23.3	18.8			21.1	19.4			74.4	69.9			95.9	95.7
				Females		76	77.3			11.2	10.4			17.7	16.4			12.8	11.7			58.7	54.7			91.7	92.8
			White	Males		74.7	75.2			8.5	8.1			13.4	12.1			13.9	14.1			64.5	61.7			96.1	95.5
				Females		79.7	80.2			7.4	7.1			11.7	11.2			8	8			51.5	49			92.8	92.5
		Florida (all races)		Males		74.6	75.2			8.1	8.1			13.6	13.4			15.9	15.4			59.8	56.9			96.3	96.5
				Females		80.3	80.9			6.8	6.7			11.5	11.3			8.8	8.5			46.1	43.7			92.6	92.1
			Black	Males		70	71.4			12.6	12			20.7	19.1			21.9	20.3			71.3	66.8			96.6	96.5
				Females		76	77.4			10.5	9.9			17.6	16.4			14.1	12.7			55.8	51.4			92.1	92
			White	Males		75.2	75.7			6.8	7			11.3	11.3			14.9	14.6			60.1	57.8			93.8	93
				Females		80.9	81.4			5.7	5.7			9.6	9.5			7.9	7.8			46	43.9			91.2	90.3
		Georgia (all races)		Males		72.5	73.4			9.6	9.1			15.8	15			16.4	15.7			70.6	67.2			96.8	97.3
				Females		78.1	78.7			7.7	7.4			12.6	12.2			9.7	9.4			55.9	53.4			93.5	93.5
			Black	Males		68.4	69.8			14	13.2			22.8	21.4			23.2	20.9			77.6	74.8			96.3	96.9
				Females		75.3	76.3			10.9	10.5			17.8	17.2			13.5	12.4			61.1	57.9			91.8	92.5
			White	Males		73.8	74.5			7.5	7.1			12.4	11.8			14.4	14			69.2	66.4			96.9	96.3
				Females		79.1	79.5			6	5.8			9.9	9.6			8.4	8.3			54.7	52.7			93.7	93.5
		Hawaii (all races)		Males		77	77.4			8	7.1			12.5	11.7			12	11.9			56.2	54.4			95.7	95.3
				Females		82.7	83.2			6.3	5.6			10.2	9.2			6.6	6.4			39.9	38.1			89.3	88.6
			White	Males		75.9	75.9			8.1	8.9			12.8	14.6			13	13.3			60.4	58.8			94.5	94.5
				Females		81	81.4			7	6.6			11.2	10.9			7	7.4			47.1	44.7			91.2	90.2
		Idaho (all races)		Males		76	76.5			7.1	6.8			11.5	11.2			11.8	11.7			62.3	59.4			96.6	96.4
				Females		80.3	80.8			5.8	5.5			9.9	9.4			7.4	7.1			49.6	48.4			93.3	92.4
			White	Males		75.9	76.4			7.2	6.9			11.7	11.4			11.8	11.7			62.5	59.8			96.4	96.2
				Females		80.3	80.7			6	5.7			10.2	9.6			7.2	7.1			50	48.5			92.7	92.4
		Iowa (all races)		Males		75.9	76.5			6.2	5.8			10.6	10			11.5	11.4			63.9	61.2			96.7	96.7
				Females		81	81.3			5	4.8			8.5	8.1			7	7.1			47.5	46.2			93.7	93
			Black	Males		71.1	72			8.8	8			15	13.6			18.6	18.2			75.5	71.8			98.7	98.9
				Females		76.3	77.1			6.5	5			11	8.5			13.6	13.5			58	55.4			96.9	95.5
			White	Males		76	76.5			6.1	5.7			10.4	9.8			11.4	11.3			64	61.5			96.5	96.2
				Females		81.1	81.3			5	4.9			8.4	8.2			6.8	6.9			47.9	46.7			92.4	91.9
		Kentucky (all races)		Males		72.2	72.7			7.9	7.8			13	13			17	17.1			72.1	69.2			97.2	96.7
				Females		77.9	78.2			6.1	6.2			10.5	10.6			9.9	10.1			56.9	55.3			94.3	93.5
			Black	Males		69	69.8			10.7	11			17.6	18			22.2	21.2			78.4	75.7			97	96.6
				Females		75	76			8.3	8.1			14	13.6			14.5	13.4			62.4	59.7			93.2	92.3
			White	Males		72.4	72.8			7.6	7.5			12.6	12.4			16.7	16.9			72	69.2			97.1	96.4
				Females		78.1	78.3			5.9	6			10.2	10.2			9.6	9.9			57	55.4			93.8	93.1
		Louisiana (all races)		Males		70.9	71.3			10.7	10.6			17.9	17.6			19.5	19.4			71	68.6			96.9	96.8
				Females		77.1	77.4			8.8	8.7			14.8	14.6			11.2	11.2			56.6	55.1			94.2	93.8
			Black	Males		66.5	67.1			15	14.9			25.1	24.6			27.3	26.3			77.7	75.8			96	96.1
				Females		73.9	74.5			12.1	12.1			20.3	20.1			15.9	15.3			62.6	60.6			92.9	92.9
			White	Males		72.8	73			7.8	7.9			13.2	13.2			16.4	16.7			69.3	67.1			96.7	96.2
				Females		78.6	78.7			6.5	6.4			11	10.9			9.1	9.5			55.1	53.8			93.7	93.4
		Maryland (all races)		Males		73.8	74.8			8.7	8.7			13.8	13.9			15.3	14.3			66	62.5			95.7	95.3
				Females		79.2	80			7.4	7.2			11.9	11.6			8.6	8.2			52.8	49.9			92.4	91.2
			Black	Males		68.7	70.3			13.4	12.7			21.3	20.3			23.3	20.9			74.3	71			98.1	97.6
				Females		76.2	77.4			10.8	10.1			17.4	16.3			12.5	11.3			58.4	54.8			93.6	93.3
			White	Males		75.5	76.2			6.4	6.5			10.2	10.5			12.7	12.2			64.2	61.1			96.3	95.4
				Females		80.3	80.8			5.6	5.4			9	8.9			7.2	7.1			51.6	48.9			92.7	91.6
		Massachusetts (all races)		Males		76	76.9			5.5	5.5			8.9	8.8			11.9	11.3			64.1	60.4			96.1	96
				Females		80.9	81.6			4.5	4.6			7.3	7.3			6.9	6.4			49.3	46.8			93.4	92.1
			Black	Males		73.4	75.1			8	7.6			13	12.1			15.7	13.9			68.6	63.4			97.1	96.6
				Females		79.7	81.2			6.2	5.7			10	9			9.2	7.8			50	45.5			93.2	91.2
			White	Males		76	76.8			5.2	5.3			8.5	8.5			12	11.4			64.3	60.9			96.5	95.9
				Females		80.9	81.5			4.3	4.5			7	7.2			6.8	6.5			49.9	47.4			92.9	92
		Michigan (all races)		Males		74	74.7			8.9	8.4			14.4	13.5			14.5	14.3			66.7	63.5			96.6	96.8
				Females		79.1	79.6			7.2	7			11.6	11.3			8.7	8.6			53	50.9			93.1	92.4
			Black	Males		67.6	68.6			15.8	14.5			25.6	23.1			25.7	24.6			75.5	72.9			97.2	97
				Females		74.7	75.6			11.7	11.2			18.9	18			15	14.3			60.9	57.8			93.5	92.4
			White	Males		75	75.6			7.3	7			11.9	11.2			12.9	12.7			65.8	63			96.8	96.1
				Females		79.9	80.3			6	5.8			9.7	9.5			7.6	7.6			52.3	50.3			92.6	92
		Mississippi (all races)		Males		70.3	70.6			11.7	11.7			19.6	19.4			20.3	20.4			73	70.6			96.8	97.1
				Females		76.7	77			9.5	9.3			16	15.9			11.9	11.8			56.6	55.1			94.1	94
			Black	Males		66.7	67.3			15.5	15.3			25.7	25.1			26.7	26.1			78.2	76.5			95.6	96.3
				Females		73.9	74.6			12.5	12.3			20.9	20.6			15.9	14.9			62.1	60.4			91.8	91.5
			White	Males		72	72.3			8.8	8.9			14.8	14.7			17.4	17.6			71.5	69.2			97	96.5
				Females		78.2	78.3			6.9	6.9			11.8	11.8			9.8	10.1			55.1	53.9			93.8	93.5
		Montana (all races)		Males		74.9	75.5			6.8	6.5			11.7	11.5			13.6	13.6			63.9	60.4			96.7	96.4
				Females		79.8	80.1			6.3	6			10.6	10.4			7.9	8.1			50.5	48.8			93.1	92.6
			White	Males		75.4	76			6.2	6			10.7	10.6			12.7	12.7			63.5	60.2			96.6	96.1
				Females		80.2	80.6			6.1	5.8			10.2	9.9			7.2	7.3			50.5	48.7			92.3	92.1
		Nebraska (all races)		Males		75.7	76.3			7.4	6.7			12.3	11.1			11.8	11.5			64.1	61.4			96.6	96.1
				Females		80.6	81.1			5.9	5.5			9.8	9			7.3	7			48.4	46.8			93.8	93.5
			Black	Males		69.7	71			11.3	9.7			18.8	16.1			20.4	19.7			77.2	72.4			98.1	97.4
				Females		75.6	76.1			7.8	7.5			12.9	12.2			13.7	13.1			61	60.1			95.7	95.8
			White	Males		75.9	76.5			7.1	6.4			11.8	10.7			11.3	11.1			63.9	61.3			96.5	95.9
				Females		80.8	81.3			5.7	5.3			9.5	8.7			6.8	6.6			48.6	47			92.6	92.3
		New Hampshire (all races)		Males		76.4	77.1			5.1	5			8.4	8.2			11	10.5			64	60.8			96.6	96.1
				Females		81	81.4			4.1	4.3			6.8	6.8			6.4	6.2			50.1	48.2			93.4	92.4
			White	Males		76.2	76.9			5.4	5.3			8.8	8.8			11.2	10.8			64.2	61.2			96.5	95.9
				Females		80.9	81.3			4.4	4.7			7.2	7.3			6.5	6.4			50.3	48.6			92	91.7
		New Jersey (all races)		Males		75.3	76.4			6.6	6.1			10.6	9.7			13	12			64.6	60.9			95.9	95.8
				Females		80.3	81.1			5.6	5.2			9	8.4			7.6	7.1			50.3	47.6			93.1	92
			Black	Males		69.7	71.3			11.4	10.2			18.4	16.2			21.7	19.2			74.9	71.6			98.3	98.1
				Females		76.2	77.6			9.4	8.3			15.1	13.3			13.2	11.7			57.5	53.8			95.1	95
			White	Males		75.9	76.7			5.6	5.3			9.2	8.5			12.1	11.4			64	60.8			96.3	95.7
				Females		80.7	81.4			4.9	4.7			7.9	7.5			6.9	6.5			50.3	47.6			92.8	91.8
		New Mexico (all races)		Males		74.1	74.5			7.1	6.7			12	11.6			16.4	16.5			61.8	59.1			95.9	95.9
				Females		80.1	80.3			5.7	5.3			9.7	9.4			8.4	8.7			48.7	47.1			91.8	91.7
			Black	Males		73.3	74.4			8.1	7.4			13.7	12.7			18	17.5			61.2	56.4			94.4	92.6
				Females		79.2	80			6.6	5.9			11.2	10.4			9.5	9.2			50.3	47.2			90.4	88.9
			White	Males		74.3	74.7			6.8	6.7			11.5	11.4			15.8	15.9			62	59.8			95.6	95.1
				Females		80.2	80.4			5.5	5.2			9.4	9.2			8.2	8.5			48.9	47.4			91.8	91.8
		New York (all races)		Males		75.6	76.6			6.7	6.4			11.2	10.6			13.1	12			62.9	59.3			95.6	95.4
				Females		80.6	81.4			5.6	5.3			9.2	8.8			7.6	7.1			48.6	45.9			92.6	91.6
			Black	Males		72.4	73.9			9.2	8.7			15.3	14.3			18.3	16.3			67.9	63.8			96.6	96
				Females		78.8	79.9			7.6	7.1			12.5	11.7			10.9	9.7			50.3	46.8			91.3	90.6
			White	Males		75.8	76.7			6.2	5.9			10.4	9.9			12.5	11.6			63.2	60.2			95.6	94.8
				Females		80.8	81.5			5.1	4.9			8.4	8.1			7.1	6.6			49.5	47			91.9	90.9
		North Carolina (all races)		Males		73.1	73.9			9.6	9.2			15.2	14.8			15.7	15.2			68.9	65.6			96.7	96.4
				Females		78.8	79.3			7.7	7.5			12.6	12.3			9.1	8.9			53.6	51.4			93.4	92.9
			Black	Males		68.4	69.7			14.4	13.6			22.7	21.7			23.2	21.4			77.5	74.3			97.2	96.6
				Females		75.7	76.6			11.1	10.5			18	17.1			13.3	12.3			59.6	56.6			92.8	92.4
			White	Males		74.3	74.9			7.8	7.6			12.4	12.2			13.9	13.7			67.4	64.4			96.6	95.9
				Females		79.6	80			6.4	6.4			10.4	10.5			7.9	7.9			52.5	50.6			93.3	92.8
		Ohio (all races)		Males		73.8	74.3			8.7	8.8			13.9	14			14.3	14.5			68.7	65.7			96.7	96.5
				Females		78.9	79.3			7.1	7			11.5	11.4			8.7	8.6			54.5	52.4			93.7	92.8
			Black	Males		68.7	69.3			15.2	14.7			24.1	23.4			22.6	22.2			76.2	73.7			96.7	96.6
				Females		75.3	76.1			11.4	10.9			18.3	17.6			13.8	13.3			60.7	57.9			93.1	92.5
			White	Males		74.4	74.8			7.4	7.5			11.9	12			13.5	13.6			68.1	65.3			96.8	96.1
				Females		79.3	79.7			6.2	6.1			10.1	10			8.1	8.1			54.2	52.1			93.3	92.6
		Oklahoma (all races)		Males		72.2	72.5			9.1	8.9			15.4	15.3			17.3	17.6			70.1	67.8			97.3	97.3
				Females		77.6	77.7			7.2	7.3			12.4	12.6			10.5	10.8			56.3	55.5			94.7	94.1
			Black	Males		68.7	69			11.3	11.1			19.1	19			22.6	22.7			78	75.8			98.2	98
				Females		74.8	75.2			8.9	8.9			15.3	15.3			14	13.6			63.7	62.4			95.6	95.3
			White	Males		72.4	72.8			9.1	8.6			15.3	14.8			16.8	16.9			70.2	68.1			96.9	96.3
				Females		77.8	77.9			7.2	7.2			12.3	12.3			10.1	10.4			56.7	55.6			93.9	93.5
		Oregon (all races)		Males		75.6	76.2			6.1	5.9			10	9.9			12.6	12.5			63.7	60.6			96.2	96.3
				Females		80.1	80.6			5.1	5.1			8.7	8.6			7.6	7.5			51.4	48.9			92.5	92.2
			Black	Males		72.1	73.8			8.6	7.8			14.1	13			16.7	15.4			73.6	67			98.4	97.7
				Females		78.6	79.4			5.4	5.5			9.1	9.2			9.2	8.8			56.3	52.9			93.3	92.6
			White	Males		75.6	76.1			6	5.8			9.9	9.7			12.7	12.6			64	61.2			96	95.7
				Females		80	80.6			5.2	5.2			8.9	8.7			7.6	7.5			51.8	49.3			92.1	91.8
		Pennsylvania (all races)		Males		74.1	74.7			8.2	8.3			13.1	13.3			14.3	14			66.9	63.9			96.7	96.4
				Females		79.5	80.1			6.6	6.6			10.7	10.6			8.2	8			52	49.9			93.5	92.7
			Black	Males		67.7	68.9			14.2	14			22.5	22.4			25.3	23.4			76.7	73.8			96.8	96.5
				Females		75.2	76.3			10.7	9.9			17.4	15.9			14.6	13.4			59.7	56.6			93.1	92.6
			White	Males		74.8	75.3			7.2	7.2			11.4	11.5			13.3	13.1			66.4	63.7			96.7	96.1
				Females		80	80.4			5.8	5.9			9.5	9.6			7.6	7.5			51.7	49.6			93	92.3
		Rhode Island (all races)		Males		75.5	76.1			7.2	7			11	10.7			12.5	12.2			64.9	62.2			96.2	96
				Females		80.7	81.2			5.6	5.9			8.8	9			7.3	6.9			49	47			93.3	92.6
			Black	Males		73	74.9			9.8	8.1			14.9	12.3			15.6	14			70.8	64.7			97.4	95.8
				Females		79.9	81.5			4.3	4.3			6.6	6.5			8.3	7.5			52.1	46			95.8	91.5
			White	Males		75.5	76.1			6.9	6.8			10.5	10.5			12.4	12.2			64.9	62.5			96.3	95.9
				Females		80.6	81			6.1	6.4			9.4	9.7			7.3	7			49.5	47.5			92.4	91.9
		South Carolina (all races)		Males		71.8	72.7			9.9	9.4			16.1	15.4			18.3	17.7			69.7	66.3			96.5	96.7
				Females		78.1	78.7			8	7.5			12.8	12.2			10.3	10			54.4	52.2			92.8	92.5
			Black	Males		67.3	68.5			14.9	13.7			24	22.3			26.1	24.3			77.2	74.5			95.4	95.3
				Females		75.1	76			11.2	10.2			17.9	16.3			14.6	13.4			60.1	57.9			90.4	91
			White	Males		73.5	74.2			7.3	7.1			12	11.8			15.7	15.3			67.9	64.9			96.4	95.7
				Females		79.3	79.7			6.3	6.1			10.1	9.9			8.6	8.7			52.9	50.8			93	92.4
		Tennessee (all races)		Males		71.9	72.4			9.8	9.6			15.7	15.3			17.8	17.7			71	68			97	97
				Females		77.8	78.2			8	7.7			13	12.6			10.4	10.4			55.9	54			94.1	93.6
			Black	Males		66.8	67.9			16.2	15			25.8	23.6			25.9	24.5			79.4	76.9			96.6	96.8
				Females		74	75			12.7	11.7			20.3	18.9			15.3	14.2			63.6	60.9			93.7	93.7
			White	Males		72.7	73.2			8	8.1			12.9	12.9			16.5	16.6			70.3	67.6			96.8	96.2
				Females		78.4	78.7			6.6	6.5			10.8	10.7			9.5	9.7			55.2	53.5			93.7	93.1
		Texas (all races)		Males		74.1	74.9			7	7			12	11.9			14.7	14.1			66.4	63.3			96.5	96.2
				Females		79.3	79.8			5.8	5.8			10	10			8.5	8.3			52.9	50.7			93.3	92.9
			Black	Males		69.3	70.6			10.8	10.5			18.3	17.6			21.8	20			76.9	73.8			97.8	97.8
				Females		75.4	76.5			8.8	8.4			15.2	14.3			13.5	12.3			61.6	58.5			94.1	94.4
			White	Males		74.5	75.1			6.6	6.6			11.3	11.3			14.1	13.7			66	63.3			96	95.3
				Females		79.7	80.1			5.4	5.5			9.4	9.5			7.9	7.9			52.6	50.6			92.9	92.4
		Utah (all races)		Males		76.6	77.2			5.9	5.8			10.1	10			11.5	11.5			60.1	56.5			97	97.2
				Females		80.7	81.1			4.7	4.6			8.3	8			7.1	7.1			49	47.1			94	93.4
			Black	Males		74.8	76.3			6.9	6.3			11.8	10.9			13.9	12.4			64.6	59.6			96.5	95
				Females		80.7	81.5			4.9	4.3			8.5	7.5			7.4	6.7			48.7	47.4			90.7	89.7
			White	Males		76.6	77.2			5.8	5.7			10	9.9			11.4	11.4			60.4	57.4			96.7	96
				Females		80.7	81.1			4.7	4.6			8.2	8			7	7.1			49.2	47.3			93.9	93.3
		Virginia (all races)		Males		74.5	75.4			8.4	8.1			13.2	12.8			13.3	12.8			67.1	63.6			96.5	96.1
				Females		79.5	80.1			6.7	6.9			10.7	10.9			7.9	7.6			52.9	50.5			93	92.2
			Black	Males		69.7	71			13.1	12.4			20.6	19.5			20.4	18.8			76.7	73.4			97.9	97.9
				Females		76.2	77.1			10.3	10.1			16.4	16.1			12.1	11.2			59.6	56.7			93.3	93.5
			White	Males		75.5	76.1			7	6.9			11.2	10.9			12.1	11.8			65.5	62.3			96.6	95.8
				Females		80.2	80.7			5.6	5.9			8.9	9.4			7	6.9			52	49.7			93	92.3
		Washington (all races)		Males		76.1	76.8			5.9	5.6			10	9.4			11.7	11.4			63	59.9			96	95.9
				Females		80.6	81.1			4.9	4.5			8.1	7.6			7.1	7			50.2	48.3			91.8	91.4
			Black	Males		72.7	73.8			8.3	7.9			14	13.2			15.9	14.9			71.4	67.7			98.2	97.8
				Females		77.8	78.7			7.1	6.2			11.7	10.4			9.8	9.4			57.5	54.4			94.5	94.1
			White	Males		76.1	76.8			5.8	5.3			9.7	8.9			11.7	11.4			63.2	60.4			96.1	95.7
				Females		80.6	81			4.6	4.4			7.7	7.3			7.1	7			50.8	48.9			91.6	91.4
		West Virginia (all races)		Males		72.1	72.3			8.6	8.2			13.8	13.8			17.3	17.8			71.5	69.1			97.4	97
				Females		77.6	77.8			6.9	6.9			11.4	11.5			10.1	10.6			57.7	55.9			94.4	94
			Black	Males		68.9	69.5			12.6	13.3			20	21.9			23.2	21.8			76.3	75.1			97.7	98.1
				Females		75.2	75.9			10.5	8.5			17.2	14			14.2	13.8			60.3	58.8			92.9	94.1
			White	Males		72.1	72.3			8.4	7.9			13.6	13.4			17.3	17.9			71.3	69			97.5	97
				Females		77.7	77.8			6.7	6.8			11.2	11.5			10	10.6			57.8	56.1			94.3	93.9
		Wisconsin (all races)		Males		75.5	76.3			7.2	7.1			12.1	11.6			12	11.6			64.4	61			96.9	96.8
				Females		80.6	81.1			6.2	5.8			10.3	9.7			7.1	6.9			48.4	46.6			93.8	93
			Black	Males		68.7	69.8			12.5	11.7			20.9	19			22.8	21.7			76.6	73.9			98.6	98.7
				Females		75.6	76			10.2	9.1			16.7	15			13.4	13.3			59.6	58.8			95.6	95.8
			White	Males		75.9	76.7			6.5	6.4			10.8	10.4			11.4	11			64.1	60.8			96.9	96.4
				Females		81	81.5			5.6	5.3			9.2	8.8			6.6	6.4			48.7	46.7			92.5	92
		Wyoming (all races)		Males		74.7	75.2			6.5	7.5			11.3	12.4			13.8	13.9			64.4	61.3			96.6	95.3
				Females		79.4	79.8			6.2	5.6			10.4	9			8.5	8.6			51.9	50.2			92.6	91.9
			White	Males		74.8	75.2			6.6	7.6			11.5	12.6			13.6	13.7			64.4	61.5			96.7	95.6
				Females		79.4	79.9			6.6	5.9			11.2	9.5			8.3	8.4			52.1	50.3			92.4	91.9
ASIA
	China
		Beijing		Males		76.2	78.4			3.1	1.8			5.7	3.5			9.8	7.8			69.9	63.5			95.2	95.4
				Females		79.9	82.1			3.2	1.8			5.5	3.1			5.6	4.1			59.4	52.2			92.8	92.7
		Changle		Males	71.2	72.9	75		17.6	15.2	12.4		27.4	23.6	19.4		15.3	13.6	11.7		75.5	71.9	67.3		95.6	94.3	92.3
				Females	76.1	78.3	80.8		39.8	28.7	16.3		52.5	38.4	22.5		7.8	6.7	5.5		54.2	51.7	48.8		89.3	87.4	85
		Cixian		Males		68.3	69.2			9.8	8.9			17.1	15.5			19.4	17.8			88.9	88.2			99.7	99.8
				Females		73.9	74.8			5.6	5.7			10.1	11.2			11.3	10.1			77.1	74.4			99.1	99
		Dafeng		Males		74	75.3			9.9	7.6			17.4	13.7			12.6	11.2			71	68.9			96.5	95.8
				Females		76.2	77.8			13.1	9.6			20.4	15			7.3	6.5			71.1	65.1			99.6	98.4
		Dalian		Males		74.8	77.2			10.1	5.2			11.3	6.1			11.6	10.7			72.7	62.3			99	96.5
				Females		78.1	81.2			11.8	5.6			12.9	6.4			6.4	5.3			65.3	50.8			99.9	98
		Donghai		Males			74.4				5.4				9.9				11.8				76.6				99.5
				Females			79.1				3.6				6.8				7.4				60.1				97.1
		Feicheng		Males		71.9	72.9			8.8	4.4			18.2	9.6			16.7	15.1			73.5	74.8			93.1	96.8
				Females		77.1	78.7			7.7	3.8			14.6	7.6			9	7.5			62.2	59.5			93.8	94.7
		Ganyu		Males		74	73.8			10.7	7.8			12.1	9			12.9	12.9			73.6	76.5			98.9	99.2
				Females		79.2	79.2			6.5	5.1			7.5	6			7.5	6.8			57.3	59.6			98.5	98.9
		Guanyun		Males			77.4				4.9				10.1				10.5				58.6				92.4
				Females			79.5				3.6				6.6				6.3				57.6				97.7
		Haimen		Males		73.8	74.8			9.1	7.2			15.5	12.7			14.3	12.7			69.6	69			98.5	98.5
				Females		80.5	81			6.9	5.3			11.3	9.1			6.7	6.1			51.1	50.6			93.8	95.5
		Haining		Males	71.6	73.5	76.2		4.5	3.8	3		11.4	9.7	7.7		11.7	10	8		89.2	83.4	73.1		99.5	99.2	98.8
				Females	77	78.8	81.1		4	3.2	2.4		9.9	8	5.9		7.6	6.3	4.9		70.5	63.5	53.8		96.2	95.9	95.4
		Jianhu		Males			74				8				14.8				10.3				76.8				99.3
				Females			78.2				5.6				11				6.8				63.3				97.7
		Jiashan		Males	73	74.7	76.7		5.3	4.3	3.2		13.2	10.7	7.9		11.8	10.1	8.3		79.6	75	68.8		99	98.5	97.8
				Females	78.3	79.8	81.7		5.3	4.7	4		10.6	9.1	7.4		7.3	6	4.6		62.1	56.8	50.1		96.4	95.8	95
		Jintan		Males			76.6				2.8				3.4				10.8				66.7				97.3
				Females			81.8				2.1				2.6				5.6				49.1				95.6
		Linzhou		Males		69	69.9			8.9	8.5			15.3	14.7			18.2	17.1			90.4	87.7			99.7	99.3
				Females		72.4	73.7			8.4	8.4			12.3	13.7			13.1	11.5			83.9	78.9			99.8	99.4
		Qidong		Males		75.9	75.6			5.9	5.2			7.2	6.3			14.6	13.2			59.9	65.7			93.6	96.5
				Females		81.1	80.7			5.1	3.7			6.1	4.5			7.3	6.8			47.7	51.4			94.2	96.3
		Sihui		Males			73.5				5.1				9.3				14.6				76.4				99.7
				Females			80.6				6.8				9.8				6.5				52.4				93.6
		Taixing		Males		74	75.7			6.4	3.9			12.6	7.9			12.9	11.9			71.5	66.7			97.1	98.5
				Females		78.9	81.5			6.3	3.5			13.9	7.7			6.6	5.6			56.4	47.7			96	96.5
		Yangzhong		Males		72.9	74.5			11.1	7.3			22	14.7			12.2	10.9			75.4	72.8			95.2	95.3
				Females		78.5	79.9			7.5	4.5			14	8.6			7.1	6.3			60.4	56.6			91.5	92.1
		Zhongshan		Males	71.3	72.5	74.4		10.2	13.9	2.2		14.7	15.7	2.9		16	16.2	16.3		80.7	72.9	67		99.3	97.9	95
				Females	76	79.7	82.1		12.4	13.5	2.1		16.5	14.9	2.7		11.1	7.8	7		64.1	49.8	45.5		97.6	95.7	88.8
	China, Hong Kong SAR
		Hong Kong		Males	77.6	78.6	79.4		3.5	2.6	2.1		4.7	3.9	3		9.4	8.7	7.7		62.9	60.1	58.3		93.6	90.5	92.2
				Females	83.2	84.4	85.1		3.1	2.5	1.8		4.7	3.4	2.8		4.7	4.3	3.9		44.7	40.5	37.8		87	83.7	83.6
	Cyprus^
				Males			77.8				3.7				4.9				8.8				61.6				97.6
				Females			81.8				3.6				4.6				4.8				49.6				95.3
	India
		Chennai^		Males	60.5	61.8	63		65	58	51.6		86.6	75.1	64.6		27.4	26.5	25.7		85.9	84.9	83.9		97.5	97.2	96.9
				Females	62.6	64.4	66.2		65.5	58.8	52.7		92.4	80.5	69.8		20.8	19.2	17.5		80.8	79.2	77.6		97.6	97.5	97.3
		Guwahati^		Males	60.5	61.8	63		65	58	51.6		86.6	75.1	64.6		27.4	26.5	25.7		85.9	84.9	83.9		97.5	97.2	96.9
				Females	62.6	64.4	66.2		65.5	58.8	52.7		92.4	80.5	69.8		20.8	19.2	17.5		80.8	79.2	77.6		97.6	97.5	97.3
		Karunagappally^		Males	60.5	61.8	63		65	58	51.6		86.6	75.1	64.6		27.4	26.5	25.7		85.9	84.9	83.9		97.5	97.2	96.9
				Females	62.6	64.4	66.2		65.5	58.8	52.7		92.4	80.5	69.8		20.8	19.2	17.5		80.8	79.2	77.6		97.6	97.5	97.3
		Sikkim^		Males	60.5	61.8	63		65	58	51.6		86.6	75.1	64.6		27.4	26.5	25.7		85.9	84.9	83.9		97.5	97.2	96.9
				Females	62.6	64.4	66.2		65.5	58.8	52.7		92.4	80.5	69.8		20.8	19.2	17.5		80.8	79.2	77.6		97.6	97.5	97.3
	Indonesia
		Jakarta^		Males	64.8	66.1	67.3		44.5	38.8	33.8		55.1	47.4	40.7		22.5	20.9	19.3		85.2	84.3	83.5		99.6	99.6	99.6
				Females	68.7	70	71.3		35.9	31.1	26.9		45.7	38.9	33		16.6	15.1	13.8		79	77.8	76.7		99.6	99.6	99.6
	Israel^
			All	Males	76.2	77.2	78.4		6.5	5.6	4.6		9	8	6.8		10.3	9.5	8.6		65.8	62.6	58.8		96.1	95.8	95.4
				Females	80.4	81.3	82.4		5.7	4.8	3.9		7.4	6.7	5.9		5.7	5.2	4.7		54.9	51.4	47.2		92.6	92.8	93
			Arab	Males	74.2	74.7	75.3		9.1	8.1	6.9		12.6	11.5	10.3		13.2	12.5	11.6		69	68.2	67.2		93.1	94.2	95.2
				Females	77.2	78.2	79.4		9.1	7.8	6.3		11.8	10.8	9.6		7.4	6.8	6.1		65.7	62.3	58		94.9	95.4	95.8
			Jewish	Males	76.7	77.8	79.1		5.3	4.5	3.7		7.3	6.4	5.4		9.7	8.7	7.6		65.5	62.2	58.2		96.2	95.7	95
				Females	80.8	81.7	82.8		4.3	3.6	3		5.5	5	4.5		5.6	5	4.4		53.8	50.4	46.3		93.9	93.7	93.6
	Japan
		Aichi		Males	77.5	78.3	79.3		4	3.5	3		5.5	4.8	3.9		8.7	8.2	7.6		64.2	61.3	57.7		97.3	96.7	95.9
				Females	83.4	84.3	85.4		3.3	2.9	2.4		4.6	4.1	3.5		4.8	4.4	4		42	38.7	34.8		92.6	90.4	87.1
		Fukui		Males	78	78.8	79.7		5.5	4.6	3.6		7.3	6.1	4.8		8.6	7.9	7.3		60.8	58.3	55.2		97.3	96.7	96
				Females	84	84.9	86.1		4.9	3.7	2.4		5.8	4.6	3.3		4.4	4.1	3.7		38.6	35.6	32.1		93.2	90.6	86.4
		Hiroshima		Males	77.3	78.2	79.2		3.5	3.2	2.7		5.1	4.5	3.9		10	9.2	8.4		62.5	59.6	56.2		95.9	95.2	94.4
				Females	84.3	85.2	86.1		3.2	2.8	2.3		4.5	4.1	3.6		4.7	4.4	4		38.3	35.4	32		88	86	83.5
		Kanagawa		Males	77.8	78.6	79.6		3.9	3.6	3.1		5.3	4.7	4.1		9	8.4	7.7		62.2	59.4	56		96.1	95.4	94.5
				Females	84	84.8	85.9		3.4	3	2.5		4.6	4.1	3.6		4.6	4.3	4		40	37	33.3		89.3	87.1	84.1
		Miyagi		Males	77.2	77.2	77.3		3.8	3.7	3.4		5.5	6.1	6.6		9.6	10	10.5		63.2	61.5	59.5		97.3	96.6	95.7
				Females	83.5	83.3	83.2		3	3	3		4.4	5.3	6.2		5	5.7	6.5		40.1	38.7	37.1		93.4	91.8	89.5
		Niigata		Males	77.5	78.2	79.1		3.7	3.1	2.4		5.1	4.3	3.4		9.5	9	8.5		62.4	59.9	56.8		97.1	96.4	95.5
				Females	84.2	85.1	86.2		3.8	2.9	1.9		4.5	3.8	3		4.4	4.1	3.9		37.9	34.9	31.5		93	90.5	86.7
		Osaka		Males	76.5	77.4	78.4		3.7	3.3	2.8		5.1	4.5	3.8		10.3	9.7	8.9		66.5	63.5	59.8		97	96.3	95.4
				Females	83.1	84	85.1		3.4	2.8	2.2		4.5	3.9	3.3		5	4.7	4.4		43.4	39.9	35.8		91.7	89.5	86.4
		Saga		Males	76.7	77.6	78.6		5	4	2.8		7.4	5.9	4.1		10	9.4	8.7		64.7	61.9	58.6		96.9	96.2	95.4
				Females	83.8	84.7	85.7		3.2	2.7	2.2		5.2	4.4	3.5		5	4.7	4.4		39.5	36.6	33.1		89.2	87.1	84.2
		Tochigi		Males	76.6	77.4	78.3		5.2	4.3	3.4		7	5.9	4.7		10.1	9.5	8.8		65.3	62.7	59.6		97.1	96.6	95.8
				Females	83.3	84	84.9		3.5	3	2.4		5.2	4.5	3.8		4.8	4.6	4.4		41.7	38.9	35.8		93.4	91.8	89.5
		Yamagata		Males	77.5	78.2	79		3.9	3.5	3.1		5.1	4.5	3.8		9.2	8.8	8.3		62.9	60.4	57.3		97.4	97.1	96.6
				Females	83.8	84.5	85.4		3.2	3.2	3.1		4.6	4.4	4.3		4.4	4.4	4.3		39.7	36.5	32.9		94.6	92.7	89.9
	Jordan^
				Males	70.1	70.8	71.4		27.1	24.7	22.5		30.6	27.6	24.8		15.3	14.5	13.8		80.9	80.3	79.6		99.6	99.6	99.6
				Females	72.9	73.7	74.4		22.7	20.1	17.8		27.8	24.8	22.1		11.8	11	10.4		74.1	72.7	71.3		99.5	99.5	99.4
	Korea^
				Males	70.6	73.5	76.3		8.3	5.9	4.5		11	7.7	5.6		19.8	14.9	11.4		78	73.8	66.5		96.6	95.8	94.7
				Females	78.5	80.6	82.9		7.3	5.1	3.9		9.4	6.6	4.9		7.5	5.7	4.7		60.6	54.9	45.1		94.3	93.2	90.8
	Malaysia
		Penang^ (all ethnicities)		Males	70.2	71.5	72.5		10.8	6.5	5		13.3	8.4	6.6		20.1	19.3	18		75.9	72.3	70.6		95.4	93.4	92.7
				Females	74.5	75.6	76.8		8.7	5.3	4.3		10.3	6.6	5.4		10.7	9.9	9		75.4	72.2	68.2		98.6	97.7	96.6
			Chinese	Males	73.2	74.2	75.1		6.5	3.9	3.2		8.3	5.2	4.3		17	16.2	14.5		68.2	65.6	65.1		91.9	90.1	90.6
				Females	77.7	78.9	80.2		5.4	3.4	2.9		6.6	4.3	3.7		8.2	7.6	6.6		64.4	60.2	56.1		96	93.6	92.3
			Indian	Males	65.5	67.4	69		9.5	5.2	4.4		12.6	7.5	6.4		30.7	29.6	27.3		81.2	74.8	70.4		95.6	91.3	88.5
				Females	73.2	74.8	76.7		7.7	4.7	3.8		9.6	6.2	5		13.4	12.1	10.9		76.4	71.8	64.4		98	96.3	92.9
			Malay	Males	69.8	70.2	70.9		11.9	7.8	6.1		14.4	10	7.9		20.1	21.1	20.1		78.2	75.1	74.3		96.4	94.5	94.1
				Females	73.4	74.1	75		9.3	6.2	5.1		11.1	7.7	6.4		11.6	11.3	10.5		79.6	77.1	74.2		99.2	98.6	98
	Mongolia^
				Males			64.5				22.9				32.8				31.7				78.3				92
				Females			73.2				17.9				28.7				15.1				64.9				88.3
	Qatar^
				Males	75.8	76.3	76.7		11.7	9.7	8		14.3	11.8	9.8		7.9	7.5	7.1		69.1	68.5	68		96	96.2	96.5
				Females	77.3	77.9	78.4		10.9	9.2	7.7		13.6	11.4	9.5		6.9	6.2	5.4		64.4	63.8	63.1		92.4	92.8	93.4
	Saudi Arabia^
				Males	70.4	71.5	72.5		23.6	19.4	15.8		28.3	22.3	17.7		13.2	11.5	10		81.3	80.4	79.6		99.6	99.6	99.5
				Females	74	75.1	76		20.6	16.9	13.8		25.3	19.8	15.5		9.5	8.5	7.6		72.2	70.5	68.8		99.4	99.3	99.2
	Taiwan^
				Males	72.4	74	75		9.4	7	5.7		11.2	8.5	7		18.4	16.5	15.7		70.5	66.8	63.4		95.1	92.9	92
				Females	78.3	79.9	81.4		8.1	6.4	5.3		9.4	7.5	6.2		8.8	7.6	6.7		59.1	53.3	47.6		94.9	93.8	92.7
	Thailand
		Khon Kaen^		Males	66.9	67.9	69.5		17.9	15.5	13.3		21.1	18.6	15.8		26.3	25.1	22.8		72.4	71.1	69.7		99.2	97.9	96.7
				Females	74.4	75.1	76.2		15.1	13.1	11.2		18.1	15.2	12.8		13.7	13.5	12		62.4	60.9	59.7		98.2	97.1	97.3
		Lampang^		Males	66.9	67.9	69.5		17.9	15.5	13.3		21.1	18.6	15.8		26.3	25.1	22.8		72.4	71.1	69.7		99.2	97.9	96.7
				Females	74.4	75.1	76.2		15.1	13.1	11.2		18.1	15.2	12.8		13.7	13.5	12		62.4	60.9	59.7		98.2	97.1	97.3
		Songkhla^		Males	66.9	67.9	69.5		17.9	15.5	13.3		21.1	18.6	15.8		26.3	25.1	22.8		72.4	71.1	69.7		99.2	97.9	96.7
				Females	74.4	75.1	76.2		15.1	13.1	11.2		18.1	15.2	12.8		13.7	13.5	12		62.4	60.9	59.7		98.2	97.1	97.3
	Turkey
		Izmir		Males			73.8				17.1				24.1				12.3				68.6				94.2
				Females			79.7				13.2				20.3				5.8				52.7				87.3
EUROPE
	Austria
		Burgenland		Males	72.9	75.2	76		5.4	5.5	3		6.5	6.5	3.7		15.8	12.5	11.8		75.5	69.6	67.6		98.5	98	97.3
				Females	80.3	81.6	82.9		4.4	3.2	4		5.1	3.8	4.6		6.2	5.5	4.4		54.7	49.8	44.1		98.3	96.7	96.6
		Carinthia		Males	74.4	75.8	77.1		5.7	4.3	4.1		6.8	5.3	4.9		14.1	12.8	11.1		70.4	65.5	62.4		97.8	96.7	96.4
				Females	81.1	82.2	83.1		4.6	3.6	2		5.5	4.4	2.5		6.4	5.7	5		49.4	45.5	43.5		96.3	94.8	93.5
		Lower Austria		Males	73.3	75.1	76.6		6.3	5.9	5.4		7.5	7	6.4		15.1	12.9	11.1		74.4	69	64.5		98.5	97.8	97.2
				Females	80.2	81.2	82.3		4.5	3.9	3.9		5.4	4.6	4.6		6.6	6	5.2		54.3	50.1	45.7		97.9	96.9	96.1
		Salzburg		Males	74.6	76.3	77.8		6.7	5.8	4		7.9	6.9	4.8		13.8	12	10.6		69.4	63.5	59.1		97.7	96.6	95.3
				Females	81	81.7	83.4		4.7	4.5	3.2		5.5	5.3	3.8		6.2	5.9	4.7		50.6	47.3	41.7		97.1	96	94.4
		Styria		Males	73.6	75.4	76.9		4.5	4.7	3.7		5.6	5.7	4.5		15.4	12.9	11		72.7	67.6	63.8		98	97.4	96.8
				Females	80.6	81.7	83		3.9	3.3	2.8		4.7	4	3.4		6.5	6	4.9		52.4	47.8	43.5		97.2	95.5	94.7
		Tirol		Males	75.6	76.7	78.1		4.9	4.3	3.6		6.2	5.4	4.5		11.6	10.4	9.1		68.2	64.6	60.2		98.4	97.8	97
				Females	81.7	82.5	83.4		4.3	3.5	2.8		5.2	4.4	3.5		5.2	4.8	4.4		49.1	46	42.4		97.3	96.8	96
		Upper Austria		Males	73.8	75.8	77.3		6.7	5.5	4.7		8	6.6	5.6		14.3	11.9	10.4		72.9	67.3	62.1		98.4	97.7	96.7
				Females	80.5	81.9	82.8		5.2	4.4	3.4		6	5.2	4.1		6.4	5.6	5.1		52.3	47.1	43.9		97.6	96.5	95.1
		Vienna		Males	73.1	74.9	76.5		6.3	6	5.5		7.6	7.1	6.6		16	13.7	11.8		73.5	67.9	63.5		98.2	97.3	96.6
				Females	79.5	80.7	81.8		5.6	5.4	4.5		6.7	6.4	5.4		8.1	7.2	6.4		54	49.7	45.7		96.8	95.7	94.2
		Vorarlberg		Males	75.4	76.7	78.2		6.4	6.9	4.7		7.5	7.9	5.6		12	10.8	9.6		68.8	63.7	59.1		98.1	97.2	96.1
				Females	81.6	82.5	83.7		6.3	4.5	3.6		7.2	5.3	4.2		5.8	5.3	4.3		47.1	44.2	40.6		96.8	95.5	94.7
	Belarus
		Belarus Childhood^		Males	63.4	64	64.7		12.8	9.7	6.6		16	12.2	8.5		34.9	33.9	32.9		87.3	87	86.7		98.5	98.3	98.1
				Females	74.7	75.5	76.2		9.6	7.4	5.2		12.3	9.5	6.7		12.2	11.6	11		69.7	67.8	65.9		97.7	98	98.1
	Belgium^
				Males	73.8	74.9	76.5		6.9	5.6	4.6		8.2	6.7	5.6		14.5	13.5	11.7		72.3	68.5	63.5		98.3	98.3	97.6
				Females	80.5	81.2	82.2		5	4.3	3.5		6	5.1	4.3		7.3	6.7	6.2		50.9	48.5	44.9		95.5	95.5	94.6
	Bulgaria^
				Males	67.6	68.5	69.6		15.9	13.7	11.2		20.1	17	13.7		23.4	22.1	20.5		84.9	83.3	81.4		99.5	99.3	99
				Females	74.8	75.6	76.7		12.5	10.8	9		15.8	13.5	10.9		9.9	9.3	8.6		72.6	70	66.8		99.5	99.4	99.3
	Croatia^
				Males	69.6	70.5	72.1		4.4	4.3	4.1		10.4	9.8	9		19.8	18.4	15.9		83.8	81.8	78.1		98.4	98.3	98.1
				Females	77	77.7	79		4.7	4.3	3.6		10	9.2	7.9		8	7.4	6.5		67.1	64.6	60.1		98.3	98	97.6
	Czech Republic^
				Males	70.6	71.8	73.3		6.5	5.3	4		8.1	6.6	5		18.4	16.6	14.5		82	79.3	75.7		98.6	98.3	97.9
				Females	77.5	78.5	79.8		5.5	4.5	3.3		6.7	5.4	4		8	7.3	6.4		65.6	62	57.7		98.4	98.1	97.6
	Denmark^
				Males	73.3	74.7	76.3		5.6	4.9	4.1		7	6	5		14	12.4	10.7		75.7	71.9	67.5		98.4	98.1	97.7
				Females	78.5	79.6	80.8		4.4	4	3.7		5.6	5.1	4.5		8.8	7.7	6.6		59	55.8	52.3		94.7	94.1	93.3
	Estonia^
				Males	63.9	65.7	68.3		11.9	8.3	5.3		15	10.6	6.9		34.8	31.5	26.4		84.4	82.5	78.9		96.7	96.1	94.4
				Females	75.5	77	79.1		9.6	6.2	4.1		12.2	8.1	5.2		12.1	11.3	8.7		65.9	62	56.5		96.7	96	94.3
	Finland^
				Males	73.5	74.6	76		4.2	3.6	3		5.1	4.5	3.8		15	13.8	12.4		73.2	69.7	65.3		98.4	97.9	97.2
				Females	80.7	81.6	82.6		3.5	3	2.4		4.3	3.8	3.3		6.1	5.7	5.3		52.8	49.2	45		97.3	96.2	94.6
	France
		Bas-Rhin		Males	74.5	76	77.2		8	9.9	10.9		9.4	11.4	12		12.9	11	9.7		69.3	65.2	60.7		97.3	96.6	96.1
				Females	82	82.8	83.6		6.3	7.3	8.9		7.6	8.6	10.1		5.5	5.1	4.8		45.8	42	38.1		94.6	93.8	92.8
		Basse Normandie
			Calvados	Males	74.3	75.3	76.5		6.9	8.9	8.9		8.4	10.7	9.7		14.8	13.7	12.5		67.7	63.9	60.2		96.2	96.1	96.8
				Females	82.7	83.4	84		5.4	5.9	4.9		7.1	6.9	5.6		6	5.8	5.7		41.3	37.7	35.2		92.6	92.9	92.1
			Manche	Males	74.2	75.4	76.2		8.7	7.2	8.4		10.7	9	9.4		15	14.3	13.3		66.9	62.6	59.6		96.7	96	96
				Females	82.4	83.3	84.3		6.3	5.9	4.5		7.6	7.3	5.5		6.2	5.9	5.4		41.8	37.8	34.4		93.5	92.3	91.6
			Orne	Males	74.7	75.8	76.8		6.7	6.3	4.4		8.5	8.1	5.2		14.9	13.8	13.2		65	60.9	57.6		97.1	96.9	96.7
				Females	82.4	83.5	84.4		8.8	4.8	2.9		10.4	6.2	4.2		6.2	5.8	5.7		40.6	37.2	34.2		92.1	91.2	90.6
		Burgundy		Males	75.3	76.3	77.5		7.3	8.1	6.6		9.3	9.8	7.7		13.3	12.2	11.3		63.9	60.8	57.3		96.3	96.2	95.7
				Females	83.1	83.9	84.6		6.5	5.8	5.1		8.3	7.5	6.3		5.7	5.3	5.3		39.1	36.4	33.6		91.3	90.2	89
		Calvados		Males	74.3	75.3	76.5		6.9	8.9	8.9		8.4	10.7	9.7		14.8	13.7	12.5		67.7	63.9	60.2		96.2	96.1	96.8
				Females	82.7	83.4	84		5.4	5.9	4.9		7.1	6.9	5.6		6	5.8	5.7		41.3	37.7	35.2		92.6	92.9	92.1
		Côte-d'Or		Males	75.3	76.3	77.5		7.3	8.1	6.6		9.3	9.8	7.7		13.3	12.2	11.3		63.9	60.8	57.3		96.3	96.2	95.7
				Females	83.1	83.9	84.6		6.5	5.8	5.1		8.3	7.5	6.3		5.7	5.3	5.3		39.1	36.4	33.6		91.3	90.2	89
		Doubs		Males	75.3	76.6	77.5		9	7.9	7.7		10.9	9.1	9.4		12.8	12.1	11.5		64.9	60.4	56.5		96.7	95.7	95.3
				Females	82.7	83.6	84.4		6.9	5	5.4		8	6.7	6.3		5.7	5.3	5		41.6	38.2	35.2		92.3	91.5	90.3
		Finistère		Males	72.4	74.1	75.4		7.5	5.9	4.9		9.2	7.7	6.2		18.6	16.4	14.9		70.9	66.9	63		97.7	97.8	98
				Females	81.8	82.6	83.4		5.3	5.4	4		6.6	6.2	4.6		6.7	6.5	6.3		44.5	40.6	37.4		94.7	94.1	93.6
		France Childhood Haematopoietic^		Males	74.2	75.5	77.1		5.7	4.8	4.2		6.9	5.9	5.1		15.2	13.8	12.4		67.7	64.3	59.1		97.2	96.6	96.3
				Females	82	82.8	84		4.4	3.8	3.3		5.4	4.7	4		6.5	6.1	5.6		44.1	41.2	36.8		93.9	93.3	91.7
		Gironde		Males	74.9	76.4	77.7		9.1	7.5	6.4		10.8	9	8		13.9	12.5	11.6		64.7	60.6	56.2		96.9	96.6	96.3
				Females	82.8	83.8	84.7		6.4	5.2	4.8		7.7	6.4	6.4		5.9	5.4	5.2		40.1	36.7	32.8		92.4	92.3	90.2
		Hérault		Males	75	76.3	77.7		10.5	8.3	6.3		12.7	9.9	7.6		14	13.2	12		62.4	58.9	54.4		96.7	96.9	97.1
				Females	82.6	83.5	84.5		7.6	6.2	5.6		9	8	6.6		6.1	5.8	5.2		39.9	36.5	32.9		92.8	93.5	92.6
		Isère		Males	75.9	77.5	78.8		8.2	6.7	5.8		9.6	8.1	7		11.7	10.5	9.5		64.4	59.6	54.7		96.7	96.1	95.3
				Females	83.1	84	85.2		6.2	5.8	4.3		7.5	7.3	5.4		5.1	4.9	4.5		40.5	37	33		92.9	91.6	89.6
		Loire-Atlantique		Males	74.2	75.6	77.1		8.6	8.3	5.6		10.4	10	6.5		15.3	13.8	12.8		66.4	61.6	57.5		96.3	96.5	96.6
				Females	82.7	83.7	84.6		6.4	5.8	5.6		7.9	7	6.9		6	5.5	5.2		40.6	37	33.2		92.2	91.9	90.8
		Manche		Males	74.2	75.4	76.2		8.7	7.2	8.4		10.7	9	9.4		15	14.3	13.3		66.9	62.6	59.6		96.7	96	96
				Females	82.4	83.3	84.3		6.3	5.9	4.5		7.6	7.3	5.5		6.2	5.9	5.4		41.8	37.8	34.4		93.5	92.3	91.6
		Somme		Males	72.8	74.1	75.2		11.4	8	7.6		14	9.7	9.3		16.8	15.7	14.6		69.2	66	63.4		96.5	96.2	96
				Females	81.1	81.7	82.2		9	7.3	6.8		10.7	9	8.2		7.1	6.9	6.9		45.8	43.6	41.2		93.4	93.6	94
		Tarn		Males	76.5	77.7	78.6		9.1	6	7.3		10.7	7.5	9		11.7	11.1	10.4		59.8	56.1	52.1		96.8	96.8	96.7
				Females	83.1	84.1	84.6		9.6	5.3	7.4		11	6.4	8.8		5.4	5.3	5.2		38.2	34.8	31.7		92.7	92.1	91.3
	Germany
		Berlinⱡ		Males	72.1	74.3	76		6.5	4.5	3.5		7.9	5.6	4.3		17.6	14.7	12.5		75.6	69.8	65.4		98.5	98	97.6
				Females	79.5	81.2	82.2		4.9	3.7	2.9		5.9	4.5	3.5		7.6	6.3	5.6		56.1	50.1	46.2		96.6	95.7	95.2
		Brandenburgⱡ		Males	72.1	74.3	76		6.5	4.5	3.5		7.9	5.6	4.3		17.6	14.7	12.5		75.6	69.8	65.4		98.5	98	97.6
				Females	79.5	81.2	82.2		4.9	3.7	2.9		5.9	4.5	3.5		7.6	6.3	5.6		56.1	50.1	46.2		96.6	95.7	95.2
		Bremen		Males		74.7	75.9			6.7	7			9.8	9.8			13.9	12.5			67	64			94.4	93.7
				Females		81.1	81.7			4.8	4.3			7.2	6.8			7.1	6.5			47.8	46.2			92.4	92.6
		Hamburg		Males	74.1	75.6	77.2		5.7	5.1	4.5		6.9	6.2	5.5		14.3	12.6	10.7		70.5	66.9	62.7		95.8	94.2	91.8
				Females	80.1	81.1	82.2		5	4.3	3.6		6.2	5.6	4.9		7.2	6.5	5.7		53.2	50	46.6		94.8	93.2	91.2
		Lower Saxony		Males			76.8				4.9				5.9				10.8				64.1				96.9
				Females			82.1				3.6				4.5				5.8				46				95.3
		Mecklenburg-Western Pomeraniaⱡ		Males	72.1	74.3	76		6.5	4.5	3.5		7.9	5.6	4.3		17.6	14.7	12.5		75.6	69.8	65.4		98.5	98	97.6
				Females	79.5	81.2	82.2		4.9	3.7	2.9		5.9	4.5	3.5		7.6	6.3	5.6		56.1	50.1	46.2		96.6	95.7	95.2
		North Rhine Westphalia		Males	74	75.1	76.4		5.9	5.7	5.4		7.4	6.8	6.3		13	11.7	10.3		74.3	71	67.2		97.8	97.4	96.8
				Females	80.4	81.2	81.9		4.5	4.5	4.4		5.6	5.6	5.5		6.6	6.1	5.6		53.1	50.3	47.3		95.5	95.4	95.2
		Rhineland Palatinate		Males	75.2	75.6	77		4.9	4.7	4.2		6.2	5.8	5.2		11.9	11.5	10.1		70.3	69.2	64.8		97.8	97.4	96.8
				Females	81	81.1	82		4.1	4.2	3.6		5.1	5.2	4.5		6.4	6.2	5.7		51.3	50.6	47.2		96	95.8	95.2
		Saarland		Males	73.3	74.5	75.7		7.7	6.1	4.6		11.2	9.2	7.4		13.9	12.7	11.6		74.9	71.3	67.6		97.9	96.9	95.7
				Females	79.7	80.6	81.3		4.2	3.9	3.7		6.9	6.2	5.7		7.2	6.7	6.2		55.2	52.3	49.6		95.1	95	94.9
		Saxonyⱡ		Males	72.1	74.3	76		6.5	4.5	3.5		7.9	5.6	4.3		17.6	14.7	12.5		75.6	69.8	65.4		98.5	98	97.6
				Females	79.5	81.2	82.2		4.9	3.7	2.9		5.9	4.5	3.5		7.6	6.3	5.6		56.1	50.1	46.2		96.6	95.7	95.2
		Saxony-Anhaltⱡ		Males	72.1	74.3	76		6.5	4.5	3.5		7.9	5.6	4.3		17.6	14.7	12.5		75.6	69.8	65.4		98.5	98	97.6
				Females	79.5	81.2	82.2		4.9	3.7	2.9		5.9	4.5	3.5		7.6	6.3	5.6		56.1	50.1	46.2		96.6	95.7	95.2
		Schleswig-Holstein		Males	75.1	75.8	77		4.6	4.4	4		7.5	7.1	6.5		12.6	11.8	10.5		68.4	66.6	63.3		95.2	95.3	95.5
				Females	81.1	81.5	82		3.4	3.2	3		5.3	5.1	4.9		6.7	6.4	6		50.1	48.7	46.4		91.2	92.3	94
		Thuringiaⱡ		Males	72.1	74.3	76		6.5	4.5	3.5		7.9	5.6	4.3		17.6	14.7	12.5		75.6	69.8	65.4		98.5	98	97.6
				Females	79.5	81.2	82.2		4.9	3.7	2.9		5.9	4.5	3.5		7.6	6.3	5.6		56.1	50.1	46.2		96.6	95.7	95.2
	Iceland^
				Males	76.5	77.7	79.2		6.2	4.6	2.8		9.8	7.5	4.9		9.4	8.6	7.6		66.4	62.5	57.7		96.2	96.7	97.1
				Females	81.2	82	83		3.7	2.9	2.1		5.8	4.6	3.3		5.7	5.1	4.5		50.8	48.2	45.2		93.6	93.4	93.1
	Ireland^
				Males	73.5	75	77.1		6.6	6.1	4.2		7.8	7.2	5.2		12.1	10.9	9.4		78.4	72.8	65.2		98.8	98.4	97.5
				Females	78.8	80.1	81.7		5.8	5.1	3.6		7	6.1	4.6		7	6.3	5.6		60.8	55.7	49.1		97	95.8	94.5
	Italy
		Alto Adige		Males	75.7	77.5	79.2		4.5	4.2	4.8		5.8	4.9	5.4		11.5	9.6	7.8		67.2	62.3	57.4		97.4	97.3	97.1
				Females	82.4	83.7	84.8		5.4	2.8	2.7		6.7	3.6	3.3		4.9	4	3.7		45.9	40.6	37.4		93.8	93.9	92.7
		Biella		Males	73.8	75.5	77.8		7.1	5.6	3.6		8.5	7.4	5		12.9	11.6	9.1		72.8	67	61.8		97.9	97.7	97
				Females	80.8	82.4	83.1		7.2	4.3	3.1		8.8	6	4.5		6	5.7	5.2		49.5	43.2	41.2		94.7	93.7	94.5
		Catania Messina		Males		77.2	77.7			7.1	5.3			7.9	5.8			8.8	8.7			65.2	63.8			97.5	96.5
				Females		81.8	82.7			7.3	4.9			7.9	5.4			4.6	4.5			48.9	45.8			95.4	94.9
		Catanzaro		Males		77.9	78.3			6	7			6.6	7.6			9.1	8.3			60.8	60.2			95.3	94.6
				Females		82.8	83.5			6.1	6.5			7.5	7.4			4.1	4			44.2	41.5			93.3	91.6
		Como		Males		77.9	79.2			3.9	3			4.4	3.5			8.1	7.4			63.6	59.1			96.3	96.5
				Females		83.7	84.5			3.2	2.7			4.4	3.2			4.6	3.7			40.6	38.8			91.9	91.6
		Ferrara		Males	74.6	76.3	78.2		3.8	4.4	2.1		5.3	5.4	2.9		12.3	10.8	8.6		70.2	64.7	61		98.5	97	96.3
				Females	81.4	82.6	83.6		3.5	2.9	2.2		5.1	4.1	3		6.1	5.5	4.7		47.8	44.1	40.6		97.5	93.5	93.3
		Friuli Venezia Giulia		Males	74.7	76.7	78.4		3.4	2.2	2.4		4.4	3.1	3.2		12.4	10.2	8.4		71.7	65.7	60.6		97.4	96.7	96.1
				Females	81.5	82.9	84		3.1	2.6	2.3		4.1	3.4	2.9		6.1	5.4	4.7		48.6	43.1	39.4		94.7	92.7	91.9
		Genoa		Males	74.8	77	78.6		5.8	4	3.2		7.2	4.8	3.9		12.6	10	8.5		69.4	64.7	60		97.7	96.9	96.6
				Females	81.3	82.8	83.8		5.4	3.4	2.7		7.5	4.1	3.2		6.2	5.4	4.7		48	44.1	40.5		94.7	92.5	92.1
		Latina		Males	75.4	76.7	78.4		6.7	4.5	4		8	5.3	4.7		10.7	10.1	8.5		69.1	65.3	59.1		97.5	96.8	96.1
				Females	81.6	82.4	83.9		4.8	5.1	3.3		5.7	5.6	3.9		5.2	5	4.4		49.3	44.9	40.8		96.9	95.4	93.1
		Macerata		Males	77.1	78.8	79.6		5.6	3.9	4.5		7	5.3	6.1		9.4	7.6	7.2		64.3	58.6	55.9		97.5	96.5	96.9
				Females	82.6	84	85.1		4.2	3	2.1		5.7	4.2	3		5.1	4.5	3.9		44.1	38.5	34.8		95.1	92.9	91.4
		Mantova		Males	75.4	77	78.7		4.3	4	2.8		6.1	4.8	3.9		10.5	9.4	7.7		70.1	64.5	60.8		98.4	97.4	97.3
				Females	83	83.5	84.2		2	4.1	2.8		3.2	5.2	3.6		4.6	4.6	4.6		44.1	40.5	37.9		94.7	92.5	92.2
		Marche (for Marche Childhood)		Males	76.7	78.4	79.7		6.1	4	3.3		7.4	5	4.1		9.7	8.3	7.1		65.2	59.7	56.2		97.2	96.7	96.4
				Females	82.6	84	85		4.7	3.5	2.7		6	4.3	3.2		5	4.4	3.8		44.6	38.8	35.5		95	93.4	92.4
		Milano		Males	76	77.5	79.3		3.9	3.6	2.9		4.7	4.2	3.4		10.4	9	7.4		69.2	64.4	58		97.7	97	96.5
				Females	82.3	83.4	84.6		3.5	2.9	2.5		4.4	3.7	2.9		5	4.7	4.1		47.6	42.2	38		94.7	92.2	91.1
		Modena		Males	75.7	78	79.7		5.4	4.5	3.8		6.4	5.1	4.6		11.2	8.6	7		66.8	61.4	57.2		97.5	95.7	96.1
				Females	82.1	83.7	84.8		6.1	3.3	2.9		6.9	4	3.5		5.5	4.7	3.9		45.2	40	36.8		93.6	91.5	91.8
		Naples		Males	73.4	75.2	76.4		7.2	5.4	4.9		8.4	6.2	5.8		13	11.1	10.2		76.8	72.2	68.1		98	96.9	94.5
				Females	79.2	80.6	81.7		6	4.7	3.9		7.1	5.4	4.5		6.5	5.9	5.2		59.9	53.9	50.1		97.7	95.9	93.9
		Nuoro		Males		76.4	76.9			6.7	4.8			8.1	6.2			12	11.5			61.3	59.5			94.4	94
				Females		83.6	84.3			1.9	2.5			3.3	4			4.1	4.2			42.8	38.9			92.4	91.2
		Palermo		Males		77.3	78.1			5.2	4.4			6.3	5.1			9.3	8.5			64.5	61.9			96.7	96
				Females		82	82.8			5.4	3.6			5.9	4.2			5	4.7			47.3	45.4			95.4	93.8
		Parma		Males	75.6	77.2	79		5	3.2	4.2		6.7	4.2	5.3		11.3	9.8	7.5		67.6	62.9	58.7		97.8	96.8	96.4
				Females	82.2	83.2	84.2		3.6	3.5	4.4		5.2	4.5	5.4		5.7	5	4		45.5	42.2	39		94.5	91.9	91.9
		Piedmont (for Piedmont Childhood)		Males	75	76.8	78.4		5.6	3.7	3.1		6.5	4.7	3.7		11.8	10.1	8.5		70.7	64.9	60.6		97.4	97.3	97.2
				Females	81.3	82.7	83.8		5.1	3.6	2.7		6.4	4.3	3.3		5.8	5.2	4.5		49.5	44.1	40.5		95.5	94.1	93.2
		Ragusa		Males	76.1	77.6	78.6		8.8	5.3	4.1		10.2	6.5	5.3		10	8.7	8.1		66.6	62.8	59.7		98	97.4	97
				Females	80.6	81.9	83		7.1	5.5	4.2		8.5	6.5	5.2		5.5	4.8	4.4		53.1	48.7	44.3		97	95.5	95.3
		Reggio Emilia		Males	76.1	77.5	78.9		5.6	5.3	4.1		6.4	6.2	5.1		10.5	9	7.5		66.4	63.4	59.6		97.4	96.8	96.8
				Females	82.5	83.7	84.2		4.8	3.1	3.5		6	3.9	4.2		5.2	4.7	4.2		43.9	39.4	38.7		93.6	91.8	92.2
		Romagna		Males	75.8	77.6	79.3		5.1	4.2	3.5		6.2	5	4.3		11.2	9.3	7.5		66.8	61.9	57.5		97.1	96.6	96.4
				Females	82.1	83.4	84.3		4.5	3	2.9		5.7	3.5	3.4		5.8	5	4.2		45.5	41.1	38.2		94.5	92.6	92.3
		Salerno		Males	75.5	76.8	77.9		7.5	6.4	4.6		8.7	7	5.1		10.7	9.7	8.8		69.7	65.1	62.7		97.5	97.1	96.2
				Females	81.1	82.4	83.3		7.1	4.8	4		8.1	5.7	4.6		5.4	4.8	4.5		51.7	46.8	43.5		96.4	93.8	93.3
		Sassari		Males	75	77	77.8		4.8	3.1	3.7		5.8	3.9	4.7		12.4	10.4	9.8		68	64.5	60.8		96.4	94.9	96
				Females	81.5	82.9	83.9		5.2	3.6	2.5		6.6	4.6	3.3		5	4.5	4.2		49.8	44.1	40.6		95.9	93.6	92.9
		Siracusa		Males	75.8	76.6	77.8		8.4	6.3	4.4		8.8	7.9	5.1		10.7	9.4	8.3		68	66.2	63.3		97.1	97.3	96.3
				Females	80.8	81.5	82.5		4.8	4.2	4		5.5	5.2	4.8		4.9	5.1	4.6		54.7	50.4	46.9		98.2	95.8	93
		Sondrio		Males	73.7	75.2	77.1		4.9	5.3	2.9		6	6.7	4.7		14.2	11.9	9.7		73.2	67.7	63.5		96.9	97.4	96.9
				Females	82.2	83.2	84.2		1.8	3	3.2		3.2	4.2	4.4		5.3	5.4	4.6		46.5	40.5	36.8		93.8	91.4	91
		Trapani		Males		77.8	78.7			5.1	4.6			5.7	5.6			8.4	7.8			62.7	59.5			96.7	96.7
				Females		82.6	83.3			5.8	4.1			7.1	5.1			4.2	4.2			44.7	43.2			94.4	93.4
		Trento		Males	75.2	77.4	79		4.4	3.3	2.9		5.1	4.2	3.4		11.8	9.3	7.7		69.5	64	59.5		97	96.2	96.5
				Females	82.8	84.2	84.9		3.2	3.4	2.2		4	4.2	3.1		5.2	4.4	4		44.5	38.3	36.5		92.9	90.3	90.8
		Turin		Males	75.5	77.4	78.8		5.5	3.5	3.2		6.3	4.1	3.8		10.9	9.5	8		69.5	63.8	59.7		97	97.1	97.2
				Females	81.6	83	84.2		5	3.2	2.7		6.3	3.8	3.2		5.6	5	4.2		48.3	43.1	39.5		95.1	93.2	92.5
		Tuscany		Males	76.8	78.7	80		5.3	3.1	3.4		6.4	3.7	3.8		9.6	8.2	6.8		64.8	60	55.2		97.3	96.4	96.4
				Females	82.5	83.9	84.9		3.7	2.3	2.7		4.7	3	3.4		5.1	4.6	3.9		45.2	39.4	36.8		93.9	92.5	91.2
		Umbria		Males	76.3	78	79.3		6.3	3.9	2.8		7.9	4.8	3.5		9.9	8.4	7.7		66.8	61.1	58.2		97.8	96.9	96.6
				Females	82	83.5	84.4		3.8	3.3	3.3		5.4	4.5	4.1		5.3	4.7	4.1		46.8	39.8	37.2		95.9	93.7	92.7
		Varese		Males	75.2	77.7	79		4.4	3.4	3.1		5.2	4	4		11.4	8.8	7.7		69.7	63.1	59		98.1	97.6	97.1
				Females	82.1	83.6	84.6		3.9	2.4	2.1		5.1	3	2.4		5.3	4.5	4.1		46.5	41.5	37.7		95.2	93.5	92.4
		Veneto		Males	75.3	77.4	79		4.5	3.4	3.1		5.6	4.1	3.8		11.3	9.2	7.6		70	64	59.5		97.3	96.5	96.3
				Females	82.3	83.7	84.7		3.9	2.6	2.5		4.9	3.3	3		5.3	4.7	4		46.1	40.7	37.3		94.4	92.5	91.8
	Latvia^
				Males	61	63.4	66.1		16.1	11.8	7.5		20.7	15.3	9.9		41.2	36.5	31.4		87.5	84.9	81.9		98.9	98.6	98.2
				Females	73.6	75.3	77		11.4	8.7	5.9		16.7	12.4	8.2		14.9	13	11.1		68.1	64.9	61.2		98.9	98.3	97.5
	Lithuania^
				Males	64.8	65.8	67		11.1	9.1	6.9		13.8	11.4	8.7		33.3	31.3	29.1		82.2	81.3	80.3		97.2	97	96.9
				Females	76.1	77	78.1		9	7.2	5.3		11.3	9.2	6.9		11.8	10.9	10		62.9	60.5	57.6		98.2	97.7	97.1
	Malta^
				Males	74.7	75.7	77		9.9	8.7	7.5		17.6	15.9	14.1		9.9	9.2	8.4		72.3	68.7	64.2		98.6	98.4	98.1
				Females	79.7	80.7	81.7		10.1	8.4	6.5		17.3	15	12.5		5.4	4.8	4.2		55	52.1	48.7		92.3	92.4	92.5
	Netherlands^
				Males	75.1	76.3	77.7		5.8	5.1	4.5		7	6.2	5.3		10.3	9.2	8		73.5	69.6	65.1		98.7	98.5	98.3
				Females	80.6	81.3	82.1		4.6	4	3.5		5.6	5	4.4		6.6	6.1	5.7		52.1	49.5	46.8		96.6	95.5	94.2
	Norway^
				Males	75.5	76.6	77.9		4.5	4	3.4		5.6	4.9	4.1		10.7	9.7	8.6		70.9	67.3	62.8		98.6	98.3	97.9
				Females	81.2	81.9	82.7		3.2	2.8	2.4		4.4	3.8	3.2		6	5.6	5.1		50.8	48.4	45.5		95.3	94.6	93.7
	Poland
		Greater Poland		Males	68.7	70.4	71.6		8.7	6.9	6.1		10.6	8.5	7.5		24	20.7	19.2		81.1	78.7	75.4		98.9	98.6	98.1
				Females	77	78.2	79.3		7.4	6.3	5.5		8.7	7.4	6.4		9.1	8.3	7.6		65.9	61.3	56.9		99.4	98.8	98.1
		Kielce		Males	68.8	70.6	71.1		9.2	7	5.3		11.3	8.7	6.7		24.3	21.2	21.5		79.5	76.4	73.4		98.5	98	96.9
				Females	78	79.1	80.4		8.3	7	4.4		9.4	8	5.2		7.9	7.2	6.8		62.7	58.1	52.7		99.4	98.7	97.1
		Kuyavia		Males	68.6	70.2	70.8		9.5	8.3	6.7		11.6	10	8.2		24.1	20.8	20.9		81.2	79.2	75.9		98.9	98.8	97.9
				Females	77	78	79.1		8.3	6.9	5.1		9.6	8.1	6.1		9.3	8.7	8.2		65.2	61.2	56.9		99.3	98.7	97.6
		Lodz		Males	67	68.6	68.9		8.6	7.5	5.7		10.7	9.3	7.4		28.6	25.3	26.2		81.9	79.6	76.5		98.6	98.4	97.2
				Females	76.3	77.8	78.8		8.1	5.6	4.5		9.5	6.7	5.6		10.2	9.5	9.5		67.1	60.8	56		99.3	98	95.8
		Lower Silesia		Males	68.1	69.7	70.5		12.3	9.5	7.1		14.6	11.4	8.8		24.3	22	21.3		82.5	78.7	76.5		99.2	98.6	98.1
				Females	76.8	78	78.8		8.3	7.6	6.1		9.6	8.8	7.2		9.6	8.7	8.3		65.6	60.6	57.2		99.3	98.7	97.8
		Lublin		Males	68.6	69.6	70.3		9.9	8.3	6.7		12	10.2	8.4		24.6	23.2	22.6		79.8	77.1	75		98.6	98	97.4
				Females	78.1	78.9	80.1		8.3	6.9	5.5		9.6	7.9	6.5		8.4	7.4	6.9		60.6	58.8	53.7		98.9	98.9	97.7
		Lubusz		Males	68.4	69.7	70.4		10.4	7.8	6.9		12.4	9.5	8.6		23.8	22.2	21.5		82.6	79.4	76.9		99.2	98.6	98.1
				Females	76.7	78.1	79		7.7	7.2	5.4		9.1	8.4	6.5		9.9	8.5	8.3		65.6	61	56.8		99.2	98.8	97.5
		Opole		Males	69.9	71.2	72.1		8.7	6.5	6.1		10.4	7.9	7.5		20.9	19.1	17.8		80.4	77.9	75.6		99	98.6	98.3
				Females	77.7	78.8	79.7		7.1	4.6	4.6		8.2	5.4	5.5		8.3	7.4	7.1		64.2	61.2	55.8		99.3	98.9	98
		Podlachia		Males	69.6	70.7	71.6		7.4	7.4	5.7		9.3	9.1	7.2		24.3	21.6	21		75.4	73.9	71.3		97.3	97.3	96.3
				Females	78.5	79.8	80.9		7	6	5.3		8.1	7	6.2		7.8	7.4	6.6		60	53.9	49.9		98.9	97.4	96.3
		Pomerania		Males	69.9	71.2	71.9		8.5	7.4	5.7		10.3	9	7.1		21.7	19.5	19		79.1	76.6	73.9		98.7	98.4	97.7
				Females	77.6	78.5	79.6		6.8	6.6	5.2		8	7.7	6.2		8.8	8.2	7.7		63.3	59.2	54.9		99.1	98.5	97.4
		Silesia		Males	68.6	70	70.8		10.7	8.7	6.9		12.8	10.5	8.5		23.2	20.9	20.6		82.5	79.7	76.8		99.2	98.9	98.2
				Females	76.6	77.6	78.6		8.3	7.3	5.8		9.6	8.5	6.9		9.5	8.7	8.4		67.6	63.2	58.8		99.5	99.1	98.1
		Small Poland		Males	70.5	71.8	72.7		7.6	6.6	5.6		9.2	8	6.8		19.9	18.2	17.5		79.7	75.9	73		98.9	98.4	97.7
				Females	78	79.2	80.3		6.9	5.7	4.8		8	6.7	5.6		8	7	6.3		63.4	58.4	54.4		99.3	98.8	98.3
		Subcarphatia		Males	70.7	71.6	72.8		7.8	7.4	6.2		9.5	8.9	7.5		19.9	18.5	17		78.5	76.4	73.1		98.7	98.5	97.9
				Females	78.3	79.4	80.5		7.3	6.3	5.9		8.3	7.2	6.7		7.3	6.5	5.8		63	58.7	53.8		99.5	99.2	98.7
		Warmia-Masuria		Males	68.4	69.4	70.2		6.9	7	5.8		8.7	8.8	7.4		26.3	24.1	23		78.6	77.4	75.1		97.9	97.9	97.3
				Females	77.9	78.8	79.6		5.7	5.1	4.9		6.9	6.1	5.9		9.7	8.5	8.2		59.7	58	54.2		97.6	97.6	96.5
		Warsaw		Males	68.7	70.6	71.5		9.2	7.1	5.5		11.3	8.8	7		25.1	22.2	21.4		77.8	74	70.8		98	97.2	96
				Females	77.7	79	80.2		7.9	5.9	4.7		9.1	7	5.6		8.9	7.9	7.3		62	57.4	52.6		98.9	98.2	96.7
		West Pomerania		Males	68.1	69.8	70.7		10	8	6.8		12.2	9.7	8.4		25.4	21.8	21.2		80.9	79.4	76		98.7	98.7	97.9
				Females	76.9	77.9	79		7.9	7.8	6.1		9.2	9.1	7.2		9.6	8.6	8		64.8	61.3	56.9		99.1	98.9	97.9
	Portugal
		Azores		Males		70.3	71.8			6.9	6.5			10.4	8.3			19.1	17.2			81.4	78.5			99.3	99.2
				Females		78.1	79.3			5.8	4.6			7.7	5.7			7.4	6.5			63	59.4			98.2	98
		Portugal Central		Males		75.1	76.5			4.3	3.2			5.9	4.5			13	11.6			67.1	63.7			98.4	98.1
				Females		81.5	82.6			3.5	2.8			4.6	3.5			5.7	5.1			48.7	44.5			97.1	96.4
		Portugal North		Males		74.2	76.1			5.9	4			7.5	5.2			14.2	12.4			69.1	64.3			98.2	97.8
				Females		81.1	82.6			5.3	3.8			6.4	4.5			5.9	5			50.3	45.2			96.2	95.6
		Portugal South		Males	72	73.2	75.1		6.1	5.4	4.3		10.8	9.5	7.4		16.9	15.7	13.5		73.5	70.9	66.1		98.9	98.6	97.9
				Females	79.6	80.4	81.8		5.1	4.5	3.4		8.1	7.2	5.6		7	6.6	5.9		54.3	51.6	46.7		97.3	96.9	96.1
	Romania
		Cluj		Males			71.8				8.1				10				18.1				75.5				96.9
				Females			78.4				7				8.3				7.8				60.7				97.6
	Russian Federation
		Arkhangelsk		Males		56.9	59.6			16	11.2			19.6	13.8			51.6	45.4			92.2	90.1			98.6	97.6
				Females		71.2	73.2			11.3	8.3			14.1	10.4			18.1	15.5			76.6	71.8			99.5	99.1
	Slovakia^
				Males		69.9	71			7.7	6.8			9.5	8.3			20.6	18.6			81.4	79.4			97.4	97.5
				Females		77.9	78.7			6.6	5.6			7.7	6.7			7.7	7.1			63.6	60.8			97.8	97.7
	Slovenia^
				Males	71.4	73	74.9		5.5	4.5	3.4		6.9	5.6	4.2		17.8	15.6	13.1		78.6	74.9	70.1		98.3	98	97.6
				Females	79.1	80.2	81.6		4.3	3.7	3		5	4.4	3.7		7.6	6.7	5.7		58.3	54.3	49.4		98.3	97.7	96.9
	Spain
		Albacete		Males	76.8	77.8	78.6		3.1	3.1	3.1		6.9	5.5	4.4		10.3	9.2	8.4		63.7	61	58.7		97.4	97	96.7
				Females	82.4	83.3	83.9		2.6	3.8	4.7		6.1	6.1	6.2		4.6	4.1	3.7		46	43	40.6		95.7	95	94.3
		Asturias		Males	74	75.2	76.7		5	4.5	3.8		10.3	8.7	6.6		14.4	13.1	11.5		68.8	66.2	62.6		97.8	97.3	96.5
				Females	82.4	83.1	84		3.4	3.2	3.1		7	6.1	5		5	4.8	4.6		44.6	41.9	38.3		95.8	95.3	94.5
		Barcelona (for Spain Childhood)		Males	75.3	76.7	78.3		4.6	3.9	3.2		5.7	4.9	4		12.9	11.3	9.4		66.5	63.3	59.4		97.3	96.8	96.3
				Females	82.6	83.5	84.6		3.8	3.3	2.7		4.9	4.3	3.5		5.2	4.7	4.2		44	40.9	37.3		95.1	93.7	91.7
		Basque Country		Males	74.9	76.3	77.9		5.6	4.5	3.2		6.8	5.4	3.9		13.2	11.7	10		67.7	64.2	59.9		97.9	97.4	96.6
				Females	82.8	83.7	84.8		5.3	4.5	3.6		6.5	5.7	4.8		5	4.7	4.3		42.2	39.1	35.3		96.1	94.5	92.1
		Cuenca Spain		Males	77.7	78.6	79.5		4.4	3.9	3.3		8.2	7.2	6.2		10	9.1	8.2		58	56	54		96.9	96.4	95.8
				Females	82.8	83.8	84.9		4.9	4	3.1		8.2	6.8	5.4		4.9	4.3	3.7		42	38.9	35.7		95.6	94.8	93.8
		Girona		Males	75.8	77.2	78.6		4.4	4	3.6		5.8	5	4.3		12.2	10.4	8.6		64.6	61.6	58.3		97.5	97.1	96.6
				Females	82.4	83.4	84.6		4.3	3.9	3.5		5.8	5.3	4.7		4.8	4.4	3.9		44.6	40.9	36.9		97.5	96.1	93.9
		Granada		Males	74.5	75.7	77		7	5.9	4.8		10.9	8.4	5.9		12.9	11.7	10.4		69.2	66.3	63.1		98	97.6	97.1
				Females	81.3	82.1	83		5.7	5.2	4.7		7.5	6.8	6.2		4.6	4.4	4.1		51.2	47.9	44.4		97.6	96.7	95.4
		Mallorca		Males		76.5	77.7			2.4	2.3			6.6	5.8			10.9	9.4			64.1	61.2			96.9	96.2
				Females		82.8	83.8			4	2.6			8.3	6			4.6	4.2			43	39.9			95.3	94.5
		Murcia		Males	75.1	76.2	77.3		6.6	5.5	4.4		8	6.6	5.2		11.9	10.8	9.7		69.5	66.4	63		98.5	98.3	98.1
				Females	81.5	82.3	83.2		5.5	4.8	4.1		6.6	5.8	4.9		4.8	4.5	4.2		49.7	46.6	43.2		97.2	96.8	96.3
		Navarra		Males	76.4	77.7	79.2		5.6	4.3	2.8		6.7	5.3	3.8		11	9.6	8		64	60.8	57		97.1	96.9	96.8
				Females	83.4	84.4	85.5		4.3	3.4	2.5		5.6	4.6	3.4		4.5	4.1	3.5		40.7	37.7	34.2		94.7	93.5	91.9
		Tarragona		Males	75.8	77	78.2		5	4.5	4		8.4	7.4	6.3		12.2	11	9.7		63.8	61.1	58.2		96.7	96.5	96.2
				Females	82	83	84.1		4.9	4.2	3.5		7.9	6.6	5.2		5.1	4.6	4.2		46.3	42.8	39		95.4	94.7	93.9
	Sweden^
				Males	76.7	77.7	78.8		4.4	3.8	3.3		5.3	4.6	3.9		9.6	8.6	7.7		67.2	63.7	59.9		98.2	97.9	97.6
				Females	81.7	82.3	83		3.6	3.1	2.6		4.2	3.7	3.2		5.7	5.2	4.7		48.7	46.6	44.5		95.7	94.8	93.9
	Switzerland
		Fribourg		Males			78.8				4.3				6.7				8				58.3				96.3
				Females			84.2				2.8				4.6				4.1				39.1				92.3
		Geneva		Males	77.1	78.4	79.9		5.7	5	4.2		8.4	7.3	6.1		10.6	9.1	7.5		60.9	57.7	53.9		96.8	95.8	94.5
				Females	82.9	83.8	85		4.5	4.2	3.9		7	6.3	5.5		5.6	4.9	4.2		41.8	39	35.7		92	90.5	88.4
		Graubünden-Glarus		Males	76.1	77.4	79		6.9	6.6	6.3		11.9	10.3	8.5		9.9	8.8	7.5		65.7	61.9	57.3		97.8	97.1	96.1
				Females	82.4	82.9	83.5		6.7	7.6	8.8		10.4	10.9	11.5		4.9	4.6	4.2		43.7	41.7	39.3		94.6	94	93.2
		Neuchâtel		Males	75.5	76.8	78.4		5.4	4.1	2.5		11.2	8.4	5.3		11.9	10.8	9.5		65.8	62.5	58.3		97.6	96.6	94.9
				Females	81.4	82.4	83.6		4.7	3.1	1.3		9.6	6.7	3.5		6.4	5.8	5.2		46	43.5	40.6		94.3	93.1	91.4
		St Gallen Appenzell		Males	75.9	77.3	79		7.3	6.4	5.3		11.5	9.4	7.1		10.6	9.2	7.6		65.2	61.7	57.3		97.7	97.2	96.4
				Females	81.8	82.7	83.8		10.3	8.4	6.4		13.7	11.4	8.9		5.2	4.7	4.2		44.5	42.2	39.4		93.8	92.9	91.8
		Switzerland Childhood^		Males	76.5	77.8	79.5		4.5	4.3	4.1		6.4	5.8	5		10.3	9	7.5		65.2	61.2	56.2		98.3	97.5	96.4
				Females	82.5	83.4	84.3		3.7	3.6	3.5		5.2	4.9	4.5		5.3	4.8	4.2		44.2	41.4	38.2		95	94.1	92.7
		Ticino		Males	76.8	77.9	79.4		6.3	5.5	4.5		9.9	8.2	6.2		10	9.1	8		63.3	60	55.4		96.3	95.6	94.6
				Females	83.3	84	84.8		3.6	3.6	3.7		5.3	5.2	5.1		5.4	4.8	4.1		40.8	39.1	36.9		90.1	88.9	87.3
		Valais		Males	75.3	76.8	78.4		6.5	5.8	5.2		8.7	7.5	6.3		12.1	10.4	8.7		67.1	63.2	58.9		97.1	96.6	96.1
				Females	82.3	83	83.8		3.3	4	4.6		6	6.7	7.3		5.7	4.9	4.2		44.3	42.1	39.9		95.8	94.4	92.5
		Zürich		Males	76.2	77.7	79.4		5.1	5.1	5		9.4	8.7	8		10.6	9.1	7.6		64.9	60.3	55.3		98.3	98	97.6
				Females	82.1	82.9	83.8		4.2	4.3	4.4		6.8	6.7	6.7		5.6	4.9	4.3		45.2	42.4	39.5		95.6	94.9	94
	United Kingdom
		East Midlands		Males	75	76.3	77.7		6.8	5.6	5.2		8	6.4	5.9		11.1	10	8.9		71.9	67.4	62.4		98.3	98.1	97.4
				Females	79.9	80.9	81.9		5.6	5	4.2		6.6	5.8	5.1		6.8	6.3	5.7		55.2	51.7	47.9		93.5	92.5	92
		East of England		Males	76	77.3	78.7		5.5	5.1	4.6		6.6	5.9	5.3		9.7	8.9	8		69.4	64.7	59.2		98.2	98	97.1
				Females	80.8	81.7	82.7		4.2	3.7	3.5		5.1	4.4	4.3		6.1	5.6	5.1		52.7	49.2	45.4		93.8	92.4	91.7
		England (for UK Childhood)		Males	74.8	76.2	77.4		6.9	5.9	5.4		8.2	7	6.3		11.3	10.3	9.4		72	67.3	63.1		97.8	97.4	97.1
				Females	80	80.9	81.6		5.5	4.8	4.3		6.5	5.7	5.1		6.8	6.3	5.9		54.9	51.6	48.8		93.3	92.4	92.4
		London		Males	74.5	76	77.8		8	6.9	5.7		9.3	7.8	6.5		12.2	10.8	9.2		71.8	67.3	61.4		97.5	96.8	95.5
				Females	80.1	81.1	82.4		5.9	5.1	4.6		6.8	5.9	5.3		6.9	6.4	5.5		54	50.7	46.2		92.9	91.6	90.4
		North East		Males	73.3	74.8	76.3		7.4	6.4	5.2		8.6	7.3	5.9		13	11.7	10.6		77	72.2	66.6		98.3	98	97.4
				Females	78.5	79.6	80.6		5.9	4.8	3.8		7	5.6	4.5		7.8	7.1	6.6		60.6	56.9	52.9		94.9	94.5	93.7
		North West		Males	73.5	74.8	76.3		7.2	6.3	5.8		8.4	7.3	6.7		13.1	12.1	11		75.7	71	65.6		98.3	98	97.2
				Females	78.8	79.7	80.7		6	5.4	4.6		7.1	6.1	5.3		7.8	7.2	6.6		59	55.6	51.9		94.3	93.5	93
		Northern Ireland		Males	74.1	75.4	76.6		6.5	5.6	5.2		7.7	6.7	6.1		12.4	11.2	10.5		73.8	69.4	64.4		97.8	97.8	97.3
				Females	79.4	80.4	81.3		5.4	4.7	4.4		6.5	5.5	5.1		7.2	6.5	6.1		57.1	54	49.9		94.7	94.6	93.5
		Scotland		Males	72.5	73.7	75.2		7	5.8	4.9		9.7	8.3	7.3		14.7	13.9	12.6		77.2	73	67.7		96.1	95.4	95.3
				Females	78	78.9	79.9		5.2	4.5	3.8		7.7	6.6	5.6		8.6	8	7.4		61.4	58.2	54.6		94.6	94.2	93.8
		South East		Males	76.1	77.4	78.8		5.9	4.9	4.4		7	5.7	5		9.9	8.9	7.9		68.7	64.1	58.8		98	97.7	96.7
				Females	80.9	81.9	82.9		4.5	3.6	3.3		5.3	4.3	3.9		6.1	5.6	5.1		51.9	48.4	44.6		93.5	92.1	91.8
		South West		Males	76	77.4	78.7		6	5	4.7		7.1	5.8	5.4		10.1	9.2	8.3		68.5	63.6	58.5		98.1	97.8	96.9
				Females	81.1	82.1	83		4.7	4.2	3.4		5.4	4.9	4.1		6.1	5.6	5.2		50.9	47.3	43.9		93.1	91.9	91.5
		Wales		Males	74.3	75.5	76.9		6.3	5.5	5		7.7	6.5	5.7		12	11.1	10.2		73.6	69.4	64.1		97.8	97.7	97.3
				Females	79.6	80.4	81.3		4.8	4.2	3.7		5.8	4.9	4.4		7.2	6.8	6.3		56.4	53.6	49.9		93.5	92.7	92.1
		West Midlands		Males	74.3	75.7	77.2		8.4	7.4	6.8		9.8	8.4	7.7		11.6	10.7	9.5		73.7	68.8	63.2		98.1	97.9	97.2
				Females	79.6	80.5	81.6		7	6.1	5.5		8.1	7	6.3		7	6.3	5.8		56.1	52.7	48.5		94.6	94	92.6
		Yorkshire and the Humber		Males	74.2	75.6	77		8.1	7	6		9.3	8.1	6.9		11.7	10.6	9.7		74	69.2	64.1		98.1	97.8	97.3
				Females	79.4	80.4	81.3		6.4	5.9	5.1		7.6	7	6		7.1	6.5	6		56.7	53.2	49.7		93.8	93	92.8
OCEANIA
	Australia
		Australian Capital Territory		Males	77.8	79.4	80.4		4.5	5.3	5		5.7	6.4	5.7		8.5	7.3	7		62.6	56.3	52.3		93.6	92.4	92.7
				Females	82.1	83.7	84.2		5.9	4.2	4.3		7	5	5.1		5.3	4.3	4.1		47.1	41.4	38.8		88.4	88.9	89.4
		New South Wales		Males	76.3	77.9	79.4		5.6	5.2	5		7	6.4	5.9		10.5	9.2	8.2		65.6	60.4	55.1		93.7	93.2	93
				Females	81.9	83	84		4.8	4.8	4		5.8	5.7	4.7		5.9	5.1	4.6		47.2	43.1	39.5		90.4	89.1	89.1
		Queensland		Males	75.9	77.5	79.1		1.6	1.3	1.2		2.4	2	1.8		11.7	10.1	8.4		66.9	62.5	57.7		92	90.4	89
				Females	81.7	82.8	83.9		1.5	1.2	1.1		2.1	1.8	1.6		6.4	5.6	4.9		49.4	46.3	42.6		86.9	85.4	83.3
		Tasmania		Males	75.4	76.8	77.9		6.6	6.4	5.4		8.1	7.6	6.6		10.9	10	9.7		69.7	64.1	58.9		94.8	94.5	94.2
				Females	80.6	81.7	82.4		4.2	5.1	3.6		5.4	6	4.3		6.9	6	5.7		51.7	47.5	44.9		91.3	90.7	91.3
		Victoria		Males	76.3	78.2	79.5		5.6	5.5	4.4		6.7	6.5	5.1		9.9	8.5	7.7		67	60	55.3		96.4	95.1	94.8
				Females	81.7	83	83.8		5	4.3	3.8		5.7	5.1	4.5		5.6	5	4.6		48.3	42.8	39.7		93.9	91.2	91.6
		Western Australia		Males	76.4	78.3	79.5		6.2	4.6	3.8		7.9	6.1	4.9		10.2	8.9	8.5		65.4	58.8	53.9		93.5	93	92.6
				Females	82.1	83.2	84.1		4.3	4	3.6		5.3	4.9	4.3		5.8	5.2	4.9		46.3	41.7	38		90.5	88.8	88.6
	New Zealand^
			All	Males	75.2	76.9	78.1		6.9	6	5.7		8.5	7.5	6.9		11.6	10	9.3		68.1	62.9	58.4		96.3	95.6	94.7
				Females	80.3	81.5	82.2		5.9	5	4.5		7.3	6.3	5.7		7.4	6.4	5.9		51	47.1	44.5		92.6	91.9	91.7
			Maori	Males	67.5	69.5	70.5		9.9	8.2	7.6		12.5	10.4	9.7		23.8	20.9	19.6		84.5	81	78.1		98.7	98	97.2
				Females	72.1	73.8	75.1		8.9	7.1	6.5		11	8.9	8.3		16.7	14.6	12.7		73.8	69.8	67		96.4	95.6	94.9
			Non-Maori	Males	76.2	77.7	79		5.7	5.1	4.9		7	6.3	5.9		10	8.7	7.9		67.2	61.8	57.1		96.2	95.5	94.5
				Females	81.2	82.3	83		4.8	4.2	3.7		6	5.4	4.6		6.2	5.4	5.1		49.6	45.6	42.9		92.5	91.9	91.6
	Notes:
		^ Denotes where a national life table was used
		ⱡ Denotes where a regional life table covering several registries was used
		NB: Six metropolitan SEER registries were also included in the CONCORD-2 study, but the life tables used were those of the parent state.
